# Supplementary material for: Detection of A-to-I RNA Editing in SARS-COV-2
Source: Genes (Basel). 2021 Dec 23;13(1):41. doi: 10.3390/genes13010041 (PMC8774467; doi:10.3390/genes13010041)
Supplement: Supplementary file 1 [file genes-13-00041-s001.zip]

Archive with 14 entries (11 files):
- genes-1462707-supplementary/__MACOSX/
- genes-1462707-supplementary/__MACOSX/._Supplementary_Files
- genes-1462707-supplementary/__MACOSX/Supplementary_Files/
- genes-1462707-supplementary/__MACOSX/Supplementary_Files/._Supplemental Information.docx
- genes-1462707-supplementary/__MACOSX/Supplementary_Files/._Supplementary_Figure_1.pdf
- genes-1462707-supplementary/__MACOSX/Supplementary_Files/._Supplementary_Figure_2.pdf
- genes-1462707-supplementary/__MACOSX/Supplementary_Files/._Supplementary_Table1.pdf
- genes-1462707-supplementary/__MACOSX/Supplementary_Files/._Supplementary_Table2.txt
- genes-1462707-supplementary/Supplementary_Files/
- genes-1462707-supplementary/Supplementary_Files/Supplemental Information.pdf
- genes-1462707-supplementary/Supplementary_Files/Supplementary_Figure_S1.pdf
- genes-1462707-supplementary/Supplementary_Files/Supplementary_Figure_S2.pdf
- genes-1462707-supplementary/Supplementary_Files/Supplementary_Table_S1.pdf
- genes-1462707-supplementary/Supplementary_Files/Supplementary_TableS2.txt
