# Supplementary material for: Detection of A-to-I RNA Editing in SARS-COV-2
Source: Genes (Basel). 2021 Dec 23;13(1):41. doi: 10.3390/genes13010041 (PMC8774467; doi:10.3390/genes13010041)
Supplement: Supplementary file 1 [file genes-13-00041-s001.zip › genes-1462707-supplementary/Supplementary_Files/Supplementary_TableS2.txt]

Chr	Start	End	Ref	Alt	Func.avGene	Gene.avGene	GeneDetail.avGene	ExonicFunc.avGene	AAChange.avGene
NC_045512v2	290	290	A	G	exonic	ORF1a;ORF1ab;nsp1		nonsynonymous SNV	ORF1ab:YP_009724389.1:exon1:c.A25G:p.N9D,ORF1a:YP_009725295.1:exon1:c.A25G:p.N9D,nsp1:YP_009725297.1:exon1:c.A25G:p.N9D
NC_045512v2	294	294	A	G	exonic	ORF1a;ORF1ab;nsp1		nonsynonymous SNV	ORF1ab:YP_009724389.1:exon1:c.A29G:p.E10G,ORF1a:YP_009725295.1:exon1:c.A29G:p.E10G,nsp1:YP_009725297.1:exon1:c.A29G:p.E10G
NC_045512v2	297	297	A	G	exonic	ORF1a;ORF1ab;nsp1		nonsynonymous SNV	ORF1ab:YP_009724389.1:exon1:c.A32G:p.K11R,ORF1a:YP_009725295.1:exon1:c.A32G:p.K11R,nsp1:YP_009725297.1:exon1:c.A32G:p.K11R
NC_045512v2	298	298	A	G	exonic	ORF1a;ORF1ab;nsp1		synonymous SNV	ORF1ab:YP_009724389.1:exon1:c.A33G:p.K11K,ORF1a:YP_009725295.1:exon1:c.A33G:p.K11K,nsp1:YP_009725297.1:exon1:c.A33G:p.K11K
NC_045512v2	299	299	A	G	exonic	ORF1a;ORF1ab;nsp1		nonsynonymous SNV	ORF1ab:YP_009724389.1:exon1:c.A34G:p.T12A,ORF1a:YP_009725295.1:exon1:c.A34G:p.T12A,nsp1:YP_009725297.1:exon1:c.A34G:p.T12A
NC_045512v2	328	328	A	G	exonic	ORF1a;ORF1ab;nsp1		synonymous SNV	ORF1ab:YP_009724389.1:exon1:c.A63G:p.L21L,ORF1a:YP_009725295.1:exon1:c.A63G:p.L21L,nsp1:YP_009725297.1:exon1:c.A63G:p.L21L
NC_045512v2	349	349	A	G	exonic	ORF1a;ORF1ab;nsp1		synonymous SNV	ORF1ab:YP_009724389.1:exon1:c.A84G:p.V28V,ORF1a:YP_009725295.1:exon1:c.A84G:p.V28V,nsp1:YP_009725297.1:exon1:c.A84G:p.V28V
NC_045512v2	375	375	A	G	exonic	ORF1a;ORF1ab;nsp1		nonsynonymous SNV	ORF1ab:YP_009724389.1:exon1:c.A110G:p.E37G,ORF1a:YP_009725295.1:exon1:c.A110G:p.E37G,nsp1:YP_009725297.1:exon1:c.A110G:p.E37G
NC_045512v2	387	387	A	G	exonic	ORF1a;ORF1ab;nsp1		nonsynonymous SNV	ORF1ab:YP_009724389.1:exon1:c.A122G:p.E41G,ORF1a:YP_009725295.1:exon1:c.A122G:p.E41G,nsp1:YP_009725297.1:exon1:c.A122G:p.E41G
NC_045512v2	396	396	A	G	exonic	ORF1a;ORF1ab;nsp1		nonsynonymous SNV	ORF1ab:YP_009724389.1:exon1:c.A131G:p.Q44R,ORF1a:YP_009725295.1:exon1:c.A131G:p.Q44R,nsp1:YP_009725297.1:exon1:c.A131G:p.Q44R
NC_045512v2	397	397	A	G	exonic	ORF1a;ORF1ab;nsp1		synonymous SNV	ORF1ab:YP_009724389.1:exon1:c.A132G:p.Q44Q,ORF1a:YP_009725295.1:exon1:c.A132G:p.Q44Q,nsp1:YP_009725297.1:exon1:c.A132G:p.Q44Q
NC_045512v2	404	404	A	G	exonic	ORF1a;ORF1ab;nsp1		nonsynonymous SNV	ORF1ab:YP_009724389.1:exon1:c.A139G:p.K47E,ORF1a:YP_009725295.1:exon1:c.A139G:p.K47E,nsp1:YP_009725297.1:exon1:c.A139G:p.K47E
NC_045512v2	405	405	A	G	exonic	ORF1a;ORF1ab;nsp1		nonsynonymous SNV	ORF1ab:YP_009724389.1:exon1:c.A140G:p.K47R,ORF1a:YP_009725295.1:exon1:c.A140G:p.K47R,nsp1:YP_009725297.1:exon1:c.A140G:p.K47R
NC_045512v2	639	639	A	G	exonic	ORF1a;ORF1ab;nsp1		nonsynonymous SNV	ORF1ab:YP_009724389.1:exon1:c.A374G:p.K125R,ORF1a:YP_009725295.1:exon1:c.A374G:p.K125R,nsp1:YP_009725297.1:exon1:c.A374G:p.K125R
NC_045512v2	647	647	A	G	exonic	ORF1a;ORF1ab;nsp1		nonsynonymous SNV	ORF1ab:YP_009724389.1:exon1:c.A382G:p.N128D,ORF1a:YP_009725295.1:exon1:c.A382G:p.N128D,nsp1:YP_009725297.1:exon1:c.A382G:p.N128D
NC_045512v2	650	650	A	G	exonic	ORF1a;ORF1ab;nsp1		nonsynonymous SNV	ORF1ab:YP_009724389.1:exon1:c.A385G:p.K129E,ORF1a:YP_009725295.1:exon1:c.A385G:p.K129E,nsp1:YP_009725297.1:exon1:c.A385G:p.K129E
NC_045512v2	651	651	A	G	exonic	ORF1a;ORF1ab;nsp1		nonsynonymous SNV	ORF1ab:YP_009724389.1:exon1:c.A386G:p.K129R,ORF1a:YP_009725295.1:exon1:c.A386G:p.K129R,nsp1:YP_009725297.1:exon1:c.A386G:p.K129R
NC_045512v2	668	668	A	G	exonic	ORF1a;ORF1ab;nsp1		nonsynonymous SNV	ORF1ab:YP_009724389.1:exon1:c.A403G:p.S135G,ORF1a:YP_009725295.1:exon1:c.A403G:p.S135G,nsp1:YP_009725297.1:exon1:c.A403G:p.S135G
NC_045512v2	686	686	A	G	exonic	ORF1a;ORF1ab;nsp1		nonsynonymous SNV	ORF1ab:YP_009724389.1:exon1:c.A421G:p.K141E,ORF1a:YP_009725295.1:exon1:c.A421G:p.K141E,nsp1:YP_009725297.1:exon1:c.A421G:p.K141E
NC_045512v2	687	687	A	G	exonic	ORF1a;ORF1ab;nsp1		nonsynonymous SNV	ORF1ab:YP_009724389.1:exon1:c.A422G:p.K141R,ORF1a:YP_009725295.1:exon1:c.A422G:p.K141R,nsp1:YP_009725297.1:exon1:c.A422G:p.K141R
NC_045512v2	700	700	A	G	exonic	ORF1a;ORF1ab;nsp1		synonymous SNV	ORF1ab:YP_009724389.1:exon1:c.A435G:p.L145L,ORF1a:YP_009725295.1:exon1:c.A435G:p.L145L,nsp1:YP_009725297.1:exon1:c.A435G:p.L145L
NC_045512v2	730	730	A	G	exonic	ORF1a;ORF1ab;nsp1		synonymous SNV	ORF1ab:YP_009724389.1:exon1:c.A465G:p.E155E,ORF1a:YP_009725295.1:exon1:c.A465G:p.E155E,nsp1:YP_009725297.1:exon1:c.A465G:p.E155E
NC_045512v2	739	739	A	G	exonic	ORF1a;ORF1ab;nsp1		synonymous SNV	ORF1ab:YP_009724389.1:exon1:c.A474G:p.Q158Q,ORF1a:YP_009725295.1:exon1:c.A474G:p.Q158Q,nsp1:YP_009725297.1:exon1:c.A474G:p.Q158Q
NC_045512v2	761	761	A	G	exonic	ORF1a;ORF1ab;nsp1		nonsynonymous SNV	ORF1ab:YP_009724389.1:exon1:c.A496G:p.S166G,ORF1a:YP_009725295.1:exon1:c.A496G:p.S166G,nsp1:YP_009725297.1:exon1:c.A496G:p.S166G
NC_045512v2	773	773	A	G	exonic	ORF1a;ORF1ab;nsp1		nonsynonymous SNV	ORF1ab:YP_009724389.1:exon1:c.A508G:p.T170A,ORF1a:YP_009725295.1:exon1:c.A508G:p.T170A,nsp1:YP_009725297.1:exon1:c.A508G:p.T170A
NC_045512v2	780	780	A	G	exonic	ORF1a;ORF1ab;nsp1		nonsynonymous SNV	ORF1ab:YP_009724389.1:exon1:c.A515G:p.E172G,ORF1a:YP_009725295.1:exon1:c.A515G:p.E172G,nsp1:YP_009725297.1:exon1:c.A515G:p.E172G
NC_045512v2	781	781	A	G	exonic	ORF1a;ORF1ab;nsp1		synonymous SNV	ORF1ab:YP_009724389.1:exon1:c.A516G:p.E172E,ORF1a:YP_009725295.1:exon1:c.A516G:p.E172E,nsp1:YP_009725297.1:exon1:c.A516G:p.E172E
NC_045512v2	785	785	A	G	exonic	ORF1a;ORF1ab;nsp1		nonsynonymous SNV	ORF1ab:YP_009724389.1:exon1:c.A520G:p.M174V,ORF1a:YP_009725295.1:exon1:c.A520G:p.M174V,nsp1:YP_009725297.1:exon1:c.A520G:p.M174V
NC_045512v2	792	792	A	G	exonic	ORF1a;ORF1ab;nsp1		nonsynonymous SNV	ORF1ab:YP_009724389.1:exon1:c.A527G:p.E176G,ORF1a:YP_009725295.1:exon1:c.A527G:p.E176G,nsp1:YP_009725297.1:exon1:c.A527G:p.E176G
NC_045512v2	797	797	A	G	exonic	ORF1a;ORF1ab;nsp1		nonsynonymous SNV	ORF1ab:YP_009724389.1:exon1:c.A532G:p.N178D,ORF1a:YP_009725295.1:exon1:c.A532G:p.N178D,nsp1:YP_009725297.1:exon1:c.A532G:p.N178D
NC_045512v2	798	798	A	G	exonic	ORF1a;ORF1ab;nsp1		nonsynonymous SNV	ORF1ab:YP_009724389.1:exon1:c.A533G:p.N178S,ORF1a:YP_009725295.1:exon1:c.A533G:p.N178S,nsp1:YP_009725297.1:exon1:c.A533G:p.N178S
NC_045512v2	802	802	A	G	exonic	ORF1a;ORF1ab;nsp1		synonymous SNV	ORF1ab:YP_009724389.1:exon1:c.A537G:p.G179G,ORF1a:YP_009725295.1:exon1:c.A537G:p.G179G,nsp1:YP_009725297.1:exon1:c.A537G:p.G179G
NC_045512v2	810	810	A	G	exonic	ORF1a;ORF1ab;nsp2		nonsynonymous SNV	ORF1ab:YP_009724389.1:exon1:c.A545G:p.Y182C,ORF1a:YP_009725295.1:exon1:c.A545G:p.Y182C,nsp2:YP_009725298.1:exon1:c.A5G:p.Y2C
NC_045512v2	819	819	A	G	exonic	ORF1a;ORF1ab;nsp2		nonsynonymous SNV	ORF1ab:YP_009724389.1:exon1:c.A554G:p.Y185C,ORF1a:YP_009725295.1:exon1:c.A554G:p.Y185C,nsp2:YP_009725298.1:exon1:c.A14G:p.Y5C
NC_045512v2	827	827	A	G	exonic	ORF1a;ORF1ab;nsp2		nonsynonymous SNV	ORF1ab:YP_009724389.1:exon1:c.A562G:p.N188D,ORF1a:YP_009725295.1:exon1:c.A562G:p.N188D,nsp2:YP_009725298.1:exon1:c.A22G:p.N8D
NC_045512v2	828	828	A	G	exonic	ORF1a;ORF1ab;nsp2		nonsynonymous SNV	ORF1ab:YP_009724389.1:exon1:c.A563G:p.N188S,ORF1a:YP_009725295.1:exon1:c.A563G:p.N188S,nsp2:YP_009725298.1:exon1:c.A23G:p.N8S
NC_045512v2	861	861	A	G	exonic	ORF1a;ORF1ab;nsp2		nonsynonymous SNV	ORF1ab:YP_009724389.1:exon1:c.A596G:p.E199G,ORF1a:YP_009725295.1:exon1:c.A596G:p.E199G,nsp2:YP_009725298.1:exon1:c.A56G:p.E19G
NC_045512v2	869	869	A	G	exonic	ORF1a;ORF1ab;nsp2		nonsynonymous SNV	ORF1ab:YP_009724389.1:exon1:c.A604G:p.K202E,ORF1a:YP_009725295.1:exon1:c.A604G:p.K202E,nsp2:YP_009725298.1:exon1:c.A64G:p.K22E
NC_045512v2	870	870	A	G	exonic	ORF1a;ORF1ab;nsp2		nonsynonymous SNV	ORF1ab:YP_009724389.1:exon1:c.A605G:p.K202R,ORF1a:YP_009725295.1:exon1:c.A605G:p.K202R,nsp2:YP_009725298.1:exon1:c.A65G:p.K22R
NC_045512v2	893	893	A	G	exonic	ORF1a;ORF1ab;nsp2		nonsynonymous SNV	ORF1ab:YP_009724389.1:exon1:c.A628G:p.K210E,ORF1a:YP_009725295.1:exon1:c.A628G:p.K210E,nsp2:YP_009725298.1:exon1:c.A88G:p.K30E
NC_045512v2	929	929	A	G	exonic	ORF1a;ORF1ab;nsp2		nonsynonymous SNV	ORF1ab:YP_009724389.1:exon1:c.A664G:p.I222V,ORF1a:YP_009725295.1:exon1:c.A664G:p.I222V,nsp2:YP_009725298.1:exon1:c.A124G:p.I42V
NC_045512v2	938	938	A	G	exonic	ORF1a;ORF1ab;nsp2		nonsynonymous SNV	ORF1ab:YP_009724389.1:exon1:c.A673G:p.K225E,ORF1a:YP_009725295.1:exon1:c.A673G:p.K225E,nsp2:YP_009725298.1:exon1:c.A133G:p.K45E
NC_045512v2	951	951	A	G	exonic	ORF1a;ORF1ab;nsp2		nonsynonymous SNV	ORF1ab:YP_009724389.1:exon1:c.A686G:p.Y229C,ORF1a:YP_009725295.1:exon1:c.A686G:p.Y229C,nsp2:YP_009725298.1:exon1:c.A146G:p.Y49C
NC_045512v2	1087	1087	A	G	exonic	ORF1a;ORF1ab;nsp2		synonymous SNV	ORF1ab:YP_009724389.1:exon1:c.A822G:p.V274V,ORF1a:YP_009725295.1:exon1:c.A822G:p.V274V,nsp2:YP_009725298.1:exon1:c.A282G:p.V94V
NC_045512v2	1096	1096	A	G	exonic	ORF1a;ORF1ab;nsp2		synonymous SNV	ORF1ab:YP_009724389.1:exon1:c.A831G:p.L277L,ORF1a:YP_009725295.1:exon1:c.A831G:p.L277L,nsp2:YP_009725298.1:exon1:c.A291G:p.L97L
NC_045512v2	1104	1104	T	C	exonic	ORF1a;ORF1ab;nsp2		nonsynonymous SNV	ORF1ab:YP_009724389.1:exon1:c.T839C:p.I280T,ORF1a:YP_009725295.1:exon1:c.T839C:p.I280T,nsp2:YP_009725298.1:exon1:c.T299C:p.I100T
NC_045512v2	1105	1105	A	G	exonic	ORF1a;ORF1ab;nsp2		nonsynonymous SNV	ORF1ab:YP_009724389.1:exon1:c.A840G:p.I280M,ORF1a:YP_009725295.1:exon1:c.A840G:p.I280M,nsp2:YP_009725298.1:exon1:c.A300G:p.I100M
NC_045512v2	1106	1106	A	G	exonic	ORF1a;ORF1ab;nsp2		nonsynonymous SNV	ORF1ab:YP_009724389.1:exon1:c.A841G:p.I281V,ORF1a:YP_009725295.1:exon1:c.A841G:p.I281V,nsp2:YP_009725298.1:exon1:c.A301G:p.I101V
NC_045512v2	1110	1110	A	G	exonic	ORF1a;ORF1ab;nsp2		nonsynonymous SNV	ORF1ab:YP_009724389.1:exon1:c.A845G:p.K282R,ORF1a:YP_009725295.1:exon1:c.A845G:p.K282R,nsp2:YP_009725298.1:exon1:c.A305G:p.K102R
NC_045512v2	1134	1134	A	G	exonic	ORF1a;ORF1ab;nsp2		nonsynonymous SNV	ORF1ab:YP_009724389.1:exon1:c.A869G:p.K290R,ORF1a:YP_009725295.1:exon1:c.A869G:p.K290R,nsp2:YP_009725298.1:exon1:c.A329G:p.K110R
NC_045512v2	1143	1143	T	C	exonic	ORF1a;ORF1ab;nsp2		nonsynonymous SNV	ORF1ab:YP_009724389.1:exon1:c.T878C:p.L293P,ORF1a:YP_009725295.1:exon1:c.T878C:p.L293P,nsp2:YP_009725298.1:exon1:c.T338C:p.L113P
NC_045512v2	1160	1160	A	G	exonic	ORF1a;ORF1ab;nsp2		nonsynonymous SNV	ORF1ab:YP_009724389.1:exon1:c.A895G:p.R299G,ORF1a:YP_009725295.1:exon1:c.A895G:p.R299G,nsp2:YP_009725298.1:exon1:c.A355G:p.R119G
NC_045512v2	1164	1164	T	C	exonic	ORF1a;ORF1ab;nsp2		nonsynonymous SNV	ORF1ab:YP_009724389.1:exon1:c.T899C:p.I300T,ORF1a:YP_009725295.1:exon1:c.T899C:p.I300T,nsp2:YP_009725298.1:exon1:c.T359C:p.I120T
NC_045512v2	1168	1168	A	G	exonic	ORF1a;ORF1ab;nsp2		synonymous SNV	ORF1ab:YP_009724389.1:exon1:c.A903G:p.R301R,ORF1a:YP_009725295.1:exon1:c.A903G:p.R301R,nsp2:YP_009725298.1:exon1:c.A363G:p.R121R
NC_045512v2	1175	1175	T	C	exonic	ORF1a;ORF1ab;nsp2		nonsynonymous SNV	ORF1ab:YP_009724389.1:exon1:c.T910C:p.Y304H,ORF1a:YP_009725295.1:exon1:c.T910C:p.Y304H,nsp2:YP_009725298.1:exon1:c.T370C:p.Y124H
NC_045512v2	1176	1176	A	G	exonic	ORF1a;ORF1ab;nsp2		nonsynonymous SNV	ORF1ab:YP_009724389.1:exon1:c.A911G:p.Y304C,ORF1a:YP_009725295.1:exon1:c.A911G:p.Y304C,nsp2:YP_009725298.1:exon1:c.A371G:p.Y124C
NC_045512v2	1182	1182	T	C	exonic	ORF1a;ORF1ab;nsp2		nonsynonymous SNV	ORF1ab:YP_009724389.1:exon1:c.T917C:p.V306A,ORF1a:YP_009725295.1:exon1:c.T917C:p.V306A,nsp2:YP_009725298.1:exon1:c.T377C:p.V126A
NC_045512v2	1192	1192	A	G	exonic	ORF1a;ORF1ab;nsp2		synonymous SNV	ORF1ab:YP_009724389.1:exon1:c.A927G:p.P309P,ORF1a:YP_009725295.1:exon1:c.A927G:p.P309P,nsp2:YP_009725298.1:exon1:c.A387G:p.P129P
NC_045512v2	1194	1194	A	G	exonic	ORF1a;ORF1ab;nsp2		nonsynonymous SNV	ORF1ab:YP_009724389.1:exon1:c.A929G:p.N310S,ORF1a:YP_009725295.1:exon1:c.A929G:p.N310S,nsp2:YP_009725298.1:exon1:c.A389G:p.N130S
NC_045512v2	1197	1197	A	G	exonic	ORF1a;ORF1ab;nsp2		nonsynonymous SNV	ORF1ab:YP_009724389.1:exon1:c.A932G:p.E311G,ORF1a:YP_009725295.1:exon1:c.A932G:p.E311G,nsp2:YP_009725298.1:exon1:c.A392G:p.E131G
NC_045512v2	1198	1198	A	G	exonic	ORF1a;ORF1ab;nsp2		synonymous SNV	ORF1ab:YP_009724389.1:exon1:c.A933G:p.E311E,ORF1a:YP_009725295.1:exon1:c.A933G:p.E311E,nsp2:YP_009725298.1:exon1:c.A393G:p.E131E
NC_045512v2	1206	1206	A	G	exonic	ORF1a;ORF1ab;nsp2		nonsynonymous SNV	ORF1ab:YP_009724389.1:exon1:c.A941G:p.Q314R,ORF1a:YP_009725295.1:exon1:c.A941G:p.Q314R,nsp2:YP_009725298.1:exon1:c.A401G:p.Q134R
NC_045512v2	1230	1230	A	G	exonic	ORF1a;ORF1ab;nsp2		nonsynonymous SNV	ORF1ab:YP_009724389.1:exon1:c.A965G:p.K322R,ORF1a:YP_009725295.1:exon1:c.A965G:p.K322R,nsp2:YP_009725298.1:exon1:c.A425G:p.K142R
NC_045512v2	1270	1270	T	C	exonic	ORF1a;ORF1ab;nsp2		synonymous SNV	ORF1ab:YP_009724389.1:exon1:c.T1005C:p.D335D,ORF1a:YP_009725295.1:exon1:c.T1005C:p.D335D,nsp2:YP_009725298.1:exon1:c.T465C:p.D155D
NC_045512v2	1271	1271	T	C	exonic	ORF1a;ORF1ab;nsp2		nonsynonymous SNV	ORF1ab:YP_009724389.1:exon1:c.T1006C:p.F336L,ORF1a:YP_009725295.1:exon1:c.T1006C:p.F336L,nsp2:YP_009725298.1:exon1:c.T466C:p.F156L
NC_045512v2	1272	1272	T	C	exonic	ORF1a;ORF1ab;nsp2		nonsynonymous SNV	ORF1ab:YP_009724389.1:exon1:c.T1007C:p.F336S,ORF1a:YP_009725295.1:exon1:c.T1007C:p.F336S,nsp2:YP_009725298.1:exon1:c.T467C:p.F156S
NC_045512v2	1275	1275	T	C	exonic	ORF1a;ORF1ab;nsp2		nonsynonymous SNV	ORF1ab:YP_009724389.1:exon1:c.T1010C:p.V337A,ORF1a:YP_009725295.1:exon1:c.T1010C:p.V337A,nsp2:YP_009725298.1:exon1:c.T470C:p.V157A
NC_045512v2	1276	1276	T	C	exonic	ORF1a;ORF1ab;nsp2		synonymous SNV	ORF1ab:YP_009724389.1:exon1:c.T1011C:p.V337V,ORF1a:YP_009725295.1:exon1:c.T1011C:p.V337V,nsp2:YP_009725298.1:exon1:c.T471C:p.V157V
NC_045512v2	1294	1294	T	C	exonic	ORF1a;ORF1ab;nsp2		synonymous SNV	ORF1ab:YP_009724389.1:exon1:c.T1029C:p.F343F,ORF1a:YP_009725295.1:exon1:c.T1029C:p.F343F,nsp2:YP_009725298.1:exon1:c.T489C:p.F163F
NC_045512v2	1295	1295	T	C	exonic	ORF1a;ORF1ab;nsp2		nonsynonymous SNV	ORF1ab:YP_009724389.1:exon1:c.T1030C:p.C344R,ORF1a:YP_009725295.1:exon1:c.T1030C:p.C344R,nsp2:YP_009725298.1:exon1:c.T490C:p.C164R
NC_045512v2	1310	1310	T	C	exonic	ORF1a;ORF1ab;nsp2		synonymous SNV	ORF1ab:YP_009724389.1:exon1:c.T1045C:p.L349L,ORF1a:YP_009725295.1:exon1:c.T1045C:p.L349L,nsp2:YP_009725298.1:exon1:c.T505C:p.L169L
NC_045512v2	1315	1315	T	C	exonic	ORF1a;ORF1ab;nsp2		synonymous SNV	ORF1ab:YP_009724389.1:exon1:c.T1050C:p.T350T,ORF1a:YP_009725295.1:exon1:c.T1050C:p.T350T,nsp2:YP_009725298.1:exon1:c.T510C:p.T170T
NC_045512v2	1317	1317	A	G	exonic	ORF1a;ORF1ab;nsp2		nonsynonymous SNV	ORF1ab:YP_009724389.1:exon1:c.A1052G:p.K351R,ORF1a:YP_009725295.1:exon1:c.A1052G:p.K351R,nsp2:YP_009725298.1:exon1:c.A512G:p.K171R
NC_045512v2	1318	1318	A	G	exonic	ORF1a;ORF1ab;nsp2		synonymous SNV	ORF1ab:YP_009724389.1:exon1:c.A1053G:p.K351K,ORF1a:YP_009725295.1:exon1:c.A1053G:p.K351K,nsp2:YP_009725298.1:exon1:c.A513G:p.K171K
NC_045512v2	1330	1330	T	C	exonic	ORF1a;ORF1ab;nsp2		synonymous SNV	ORF1ab:YP_009724389.1:exon1:c.T1065C:p.T355T,ORF1a:YP_009725295.1:exon1:c.T1065C:p.T355T,nsp2:YP_009725298.1:exon1:c.T525C:p.T175T
NC_045512v2	1331	1331	A	G	exonic	ORF1a;ORF1ab;nsp2		nonsynonymous SNV	ORF1ab:YP_009724389.1:exon1:c.A1066G:p.T356A,ORF1a:YP_009725295.1:exon1:c.A1066G:p.T356A,nsp2:YP_009725298.1:exon1:c.A526G:p.T176A
NC_045512v2	1333	1333	T	C	exonic	ORF1a;ORF1ab;nsp2		synonymous SNV	ORF1ab:YP_009724389.1:exon1:c.T1068C:p.T356T,ORF1a:YP_009725295.1:exon1:c.T1068C:p.T356T,nsp2:YP_009725298.1:exon1:c.T528C:p.T176T
NC_045512v2	1341	1341	A	G	exonic	ORF1a;ORF1ab;nsp2		nonsynonymous SNV	ORF1ab:YP_009724389.1:exon1:c.A1076G:p.Y359C,ORF1a:YP_009725295.1:exon1:c.A1076G:p.Y359C,nsp2:YP_009725298.1:exon1:c.A536G:p.Y179C
NC_045512v2	1345	1345	A	G	exonic	ORF1a;ORF1ab;nsp2		synonymous SNV	ORF1ab:YP_009724389.1:exon1:c.A1080G:p.L360L,ORF1a:YP_009725295.1:exon1:c.A1080G:p.L360L,nsp2:YP_009725298.1:exon1:c.A540G:p.L180L
NC_045512v2	1351	1351	A	G	exonic	ORF1a;ORF1ab;nsp2		synonymous SNV	ORF1ab:YP_009724389.1:exon1:c.A1086G:p.Q362Q,ORF1a:YP_009725295.1:exon1:c.A1086G:p.Q362Q,nsp2:YP_009725298.1:exon1:c.A546G:p.Q182Q
NC_045512v2	1352	1352	A	G	exonic	ORF1a;ORF1ab;nsp2		nonsynonymous SNV	ORF1ab:YP_009724389.1:exon1:c.A1087G:p.N363D,ORF1a:YP_009725295.1:exon1:c.A1087G:p.N363D,nsp2:YP_009725298.1:exon1:c.A547G:p.N183D
NC_045512v2	1363	1363	T	C	exonic	ORF1a;ORF1ab;nsp2		synonymous SNV	ORF1ab:YP_009724389.1:exon1:c.T1098C:p.V366V,ORF1a:YP_009725295.1:exon1:c.T1098C:p.V366V,nsp2:YP_009725298.1:exon1:c.T558C:p.V186V
NC_045512v2	1366	1366	A	G	exonic	ORF1a;ORF1ab;nsp2		synonymous SNV	ORF1ab:YP_009724389.1:exon1:c.A1101G:p.K367K,ORF1a:YP_009725295.1:exon1:c.A1101G:p.K367K,nsp2:YP_009725298.1:exon1:c.A561G:p.K187K
NC_045512v2	1367	1367	A	G	exonic	ORF1a;ORF1ab;nsp2		nonsynonymous SNV	ORF1ab:YP_009724389.1:exon1:c.A1102G:p.I368V,ORF1a:YP_009725295.1:exon1:c.A1102G:p.I368V,nsp2:YP_009725298.1:exon1:c.A562G:p.I188V
NC_045512v2	1370	1370	T	C	exonic	ORF1a;ORF1ab;nsp2		nonsynonymous SNV	ORF1ab:YP_009724389.1:exon1:c.T1105C:p.Y369H,ORF1a:YP_009725295.1:exon1:c.T1105C:p.Y369H,nsp2:YP_009725298.1:exon1:c.T565C:p.Y189H
NC_045512v2	1371	1371	A	G	exonic	ORF1a;ORF1ab;nsp2		nonsynonymous SNV	ORF1ab:YP_009724389.1:exon1:c.A1106G:p.Y369C,ORF1a:YP_009725295.1:exon1:c.A1106G:p.Y369C,nsp2:YP_009725298.1:exon1:c.A566G:p.Y189C
NC_045512v2	1372	1372	T	C	exonic	ORF1a;ORF1ab;nsp2		synonymous SNV	ORF1ab:YP_009724389.1:exon1:c.T1107C:p.Y369Y,ORF1a:YP_009725295.1:exon1:c.T1107C:p.Y369Y,nsp2:YP_009725298.1:exon1:c.T567C:p.Y189Y
NC_045512v2	1389	1389	A	G	exonic	ORF1a;ORF1ab;nsp2		nonsynonymous SNV	ORF1ab:YP_009724389.1:exon1:c.A1124G:p.N375S,ORF1a:YP_009725295.1:exon1:c.A1124G:p.N375S,nsp2:YP_009725298.1:exon1:c.A584G:p.N195S
NC_045512v2	1398	1398	T	C	exonic	ORF1a;ORF1ab;nsp2		nonsynonymous SNV	ORF1ab:YP_009724389.1:exon1:c.T1133C:p.V378A,ORF1a:YP_009725295.1:exon1:c.T1133C:p.V378A,nsp2:YP_009725298.1:exon1:c.T593C:p.V198A
NC_045512v2	1411	1411	T	C	exonic	ORF1a;ORF1ab;nsp2		synonymous SNV	ORF1ab:YP_009724389.1:exon1:c.T1146C:p.H382H,ORF1a:YP_009725295.1:exon1:c.T1146C:p.H382H,nsp2:YP_009725298.1:exon1:c.T606C:p.H202H
NC_045512v2	1416	1416	T	C	exonic	ORF1a;ORF1ab;nsp2		nonsynonymous SNV	ORF1ab:YP_009724389.1:exon1:c.T1151C:p.L384P,ORF1a:YP_009725295.1:exon1:c.T1151C:p.L384P,nsp2:YP_009725298.1:exon1:c.T611C:p.L204P
NC_045512v2	1429	1429	T	C	exonic	ORF1a;ORF1ab;nsp2		synonymous SNV	ORF1ab:YP_009724389.1:exon1:c.T1164C:p.H388H,ORF1a:YP_009725295.1:exon1:c.T1164C:p.H388H,nsp2:YP_009725298.1:exon1:c.T624C:p.H208H
NC_045512v2	1442	1442	T	C	exonic	ORF1a;ORF1ab;nsp2		synonymous SNV	ORF1ab:YP_009724389.1:exon1:c.T1177C:p.L393L,ORF1a:YP_009725295.1:exon1:c.T1177C:p.L393L,nsp2:YP_009725298.1:exon1:c.T637C:p.L213L
NC_045512v2	1459	1459	T	C	exonic	ORF1a;ORF1ab;nsp2		synonymous SNV	ORF1ab:YP_009724389.1:exon1:c.T1194C:p.R398R,ORF1a:YP_009725295.1:exon1:c.T1194C:p.R398R,nsp2:YP_009725298.1:exon1:c.T654C:p.R218R
NC_045512v2	1474	1474	T	C	exonic	ORF1a;ORF1ab;nsp2		synonymous SNV	ORF1ab:YP_009724389.1:exon1:c.T1209C:p.T403T,ORF1a:YP_009725295.1:exon1:c.T1209C:p.T403T,nsp2:YP_009725298.1:exon1:c.T669C:p.T223T
NC_045512v2	1476	1476	T	C	exonic	ORF1a;ORF1ab;nsp2		nonsynonymous SNV	ORF1ab:YP_009724389.1:exon1:c.T1211C:p.I404T,ORF1a:YP_009725295.1:exon1:c.T1211C:p.I404T,nsp2:YP_009725298.1:exon1:c.T671C:p.I224T
NC_045512v2	1481	1481	T	C	exonic	ORF1a;ORF1ab;nsp2		nonsynonymous SNV	ORF1ab:YP_009724389.1:exon1:c.T1216C:p.F406L,ORF1a:YP_009725295.1:exon1:c.T1216C:p.F406L,nsp2:YP_009725298.1:exon1:c.T676C:p.F226L
NC_045512v2	1482	1482	T	C	exonic	ORF1a;ORF1ab;nsp2		nonsynonymous SNV	ORF1ab:YP_009724389.1:exon1:c.T1217C:p.F406S,ORF1a:YP_009725295.1:exon1:c.T1217C:p.F406S,nsp2:YP_009725298.1:exon1:c.T677C:p.F226S
NC_045512v2	1496	1496	T	C	exonic	ORF1a;ORF1ab;nsp2		nonsynonymous SNV	ORF1ab:YP_009724389.1:exon1:c.T1231C:p.F411L,ORF1a:YP_009725295.1:exon1:c.T1231C:p.F411L,nsp2:YP_009725298.1:exon1:c.T691C:p.F231L
NC_045512v2	1501	1501	T	C	exonic	ORF1a;ORF1ab;nsp2		synonymous SNV	ORF1ab:YP_009724389.1:exon1:c.T1236C:p.S412S,ORF1a:YP_009725295.1:exon1:c.T1236C:p.S412S,nsp2:YP_009725298.1:exon1:c.T696C:p.S232S
NC_045512v2	1502	1502	T	C	exonic	ORF1a;ORF1ab;nsp2		nonsynonymous SNV	ORF1ab:YP_009724389.1:exon1:c.T1237C:p.Y413H,ORF1a:YP_009725295.1:exon1:c.T1237C:p.Y413H,nsp2:YP_009725298.1:exon1:c.T697C:p.Y233H
NC_045512v2	1503	1503	A	G	exonic	ORF1a;ORF1ab;nsp2		nonsynonymous SNV	ORF1ab:YP_009724389.1:exon1:c.A1238G:p.Y413C,ORF1a:YP_009725295.1:exon1:c.A1238G:p.Y413C,nsp2:YP_009725298.1:exon1:c.A698G:p.Y233C
NC_045512v2	1521	1521	A	G	exonic	ORF1a;ORF1ab;nsp2		nonsynonymous SNV	ORF1ab:YP_009724389.1:exon1:c.A1256G:p.K419R,ORF1a:YP_009725295.1:exon1:c.A1256G:p.K419R,nsp2:YP_009725298.1:exon1:c.A716G:p.K239R
NC_045512v2	1529	1529	T	C	exonic	ORF1a;ORF1ab;nsp2		nonsynonymous SNV	ORF1ab:YP_009724389.1:exon1:c.T1264C:p.Y422H,ORF1a:YP_009725295.1:exon1:c.T1264C:p.Y422H,nsp2:YP_009725298.1:exon1:c.T724C:p.Y242H
NC_045512v2	1536	1536	T	C	exonic	ORF1a;ORF1ab;nsp2		nonsynonymous SNV	ORF1ab:YP_009724389.1:exon1:c.T1271C:p.V424A,ORF1a:YP_009725295.1:exon1:c.T1271C:p.V424A,nsp2:YP_009725298.1:exon1:c.T731C:p.V244A
NC_045512v2	1547	1547	A	G	exonic	ORF1a;ORF1ab;nsp2		nonsynonymous SNV	ORF1ab:YP_009724389.1:exon1:c.A1282G:p.S428G,ORF1a:YP_009725295.1:exon1:c.A1282G:p.S428G,nsp2:YP_009725298.1:exon1:c.A742G:p.S248G
NC_045512v2	1552	1552	T	C	exonic	ORF1a;ORF1ab;nsp2		synonymous SNV	ORF1ab:YP_009724389.1:exon1:c.T1287C:p.A429A,ORF1a:YP_009725295.1:exon1:c.T1287C:p.A429A,nsp2:YP_009725298.1:exon1:c.T747C:p.A249A
NC_045512v2	1558	1558	A	G	exonic	ORF1a;ORF1ab;nsp2		nonsynonymous SNV	ORF1ab:YP_009724389.1:exon1:c.A1293G:p.I431M,ORF1a:YP_009725295.1:exon1:c.A1293G:p.I431M,nsp2:YP_009725298.1:exon1:c.A753G:p.I251M
NC_045512v2	1576	1576	T	C	exonic	ORF1a;ORF1ab;nsp2		synonymous SNV	ORF1ab:YP_009724389.1:exon1:c.T1311C:p.G437G,ORF1a:YP_009725295.1:exon1:c.T1311C:p.G437G,nsp2:YP_009725298.1:exon1:c.T771C:p.G257G
NC_045512v2	1578	1578	T	C	exonic	ORF1a;ORF1ab;nsp2		nonsynonymous SNV	ORF1ab:YP_009724389.1:exon1:c.T1313C:p.V438A,ORF1a:YP_009725295.1:exon1:c.T1313C:p.V438A,nsp2:YP_009725298.1:exon1:c.T773C:p.V258A
NC_045512v2	1621	1621	A	G	exonic	ORF1a;ORF1ab;nsp2		synonymous SNV	ORF1ab:YP_009724389.1:exon1:c.A1356G:p.E452E,ORF1a:YP_009725295.1:exon1:c.A1356G:p.E452E,nsp2:YP_009725298.1:exon1:c.A816G:p.E272E
NC_045512v2	1622	1622	A	G	exonic	ORF1a;ORF1ab;nsp2		nonsynonymous SNV	ORF1ab:YP_009724389.1:exon1:c.A1357G:p.I453V,ORF1a:YP_009725295.1:exon1:c.A1357G:p.I453V,nsp2:YP_009725298.1:exon1:c.A817G:p.I273V
NC_045512v2	1633	1633	A	G	exonic	ORF1a;ORF1ab;nsp2		synonymous SNV	ORF1ab:YP_009724389.1:exon1:c.A1368G:p.K456K,ORF1a:YP_009725295.1:exon1:c.A1368G:p.K456K,nsp2:YP_009725298.1:exon1:c.A828G:p.K276K
NC_045512v2	1650	1650	A	G	exonic	ORF1a;ORF1ab;nsp2		nonsynonymous SNV	ORF1ab:YP_009724389.1:exon1:c.A1385G:p.N462S,ORF1a:YP_009725295.1:exon1:c.A1385G:p.N462S,nsp2:YP_009725298.1:exon1:c.A845G:p.N282S
NC_045512v2	1667	1667	A	G	exonic	ORF1a;ORF1ab;nsp2		nonsynonymous SNV	ORF1ab:YP_009724389.1:exon1:c.A1402G:p.K468E,ORF1a:YP_009725295.1:exon1:c.A1402G:p.K468E,nsp2:YP_009725298.1:exon1:c.A862G:p.K288E
NC_045512v2	1717	1717	A	G	exonic	ORF1a;ORF1ab;nsp2		synonymous SNV	ORF1ab:YP_009724389.1:exon1:c.A1452G:p.T484T,ORF1a:YP_009725295.1:exon1:c.A1452G:p.T484T,nsp2:YP_009725298.1:exon1:c.A912G:p.T304T
NC_045512v2	1718	1718	A	G	exonic	ORF1a;ORF1ab;nsp2		nonsynonymous SNV	ORF1ab:YP_009724389.1:exon1:c.A1453G:p.S485G,ORF1a:YP_009725295.1:exon1:c.A1453G:p.S485G,nsp2:YP_009725298.1:exon1:c.A913G:p.S305G
NC_045512v2	1741	1741	A	G	exonic	ORF1a;ORF1ab;nsp2		synonymous SNV	ORF1ab:YP_009724389.1:exon1:c.A1476G:p.K492K,ORF1a:YP_009725295.1:exon1:c.A1476G:p.K492K,nsp2:YP_009725298.1:exon1:c.A936G:p.K312K
NC_045512v2	1752	1752	A	G	exonic	ORF1a;ORF1ab;nsp2		nonsynonymous SNV	ORF1ab:YP_009724389.1:exon1:c.A1487G:p.Y496C,ORF1a:YP_009725295.1:exon1:c.A1487G:p.Y496C,nsp2:YP_009725298.1:exon1:c.A947G:p.Y316C
NC_045512v2	1755	1755	A	G	exonic	ORF1a;ORF1ab;nsp2		nonsynonymous SNV	ORF1ab:YP_009724389.1:exon1:c.A1490G:p.K497R,ORF1a:YP_009725295.1:exon1:c.A1490G:p.K497R,nsp2:YP_009725298.1:exon1:c.A950G:p.K317R
NC_045512v2	1763	1763	A	G	exonic	ORF1a;ORF1ab;nsp2		nonsynonymous SNV	ORF1ab:YP_009724389.1:exon1:c.A1498G:p.K500E,ORF1a:YP_009725295.1:exon1:c.A1498G:p.K500E,nsp2:YP_009725298.1:exon1:c.A958G:p.K320E
NC_045512v2	1764	1764	A	G	exonic	ORF1a;ORF1ab;nsp2		nonsynonymous SNV	ORF1ab:YP_009724389.1:exon1:c.A1499G:p.K500R,ORF1a:YP_009725295.1:exon1:c.A1499G:p.K500R,nsp2:YP_009725298.1:exon1:c.A959G:p.K320R
NC_045512v2	1765	1765	A	G	exonic	ORF1a;ORF1ab;nsp2		synonymous SNV	ORF1ab:YP_009724389.1:exon1:c.A1500G:p.K500K,ORF1a:YP_009725295.1:exon1:c.A1500G:p.K500K,nsp2:YP_009725298.1:exon1:c.A960G:p.K320K
NC_045512v2	1768	1768	A	G	exonic	ORF1a;ORF1ab;nsp2		synonymous SNV	ORF1ab:YP_009724389.1:exon1:c.A1503G:p.Q501Q,ORF1a:YP_009725295.1:exon1:c.A1503G:p.Q501Q,nsp2:YP_009725298.1:exon1:c.A963G:p.Q321Q
NC_045512v2	1769	1769	A	G	exonic	ORF1a;ORF1ab;nsp2		nonsynonymous SNV	ORF1ab:YP_009724389.1:exon1:c.A1504G:p.I502V,ORF1a:YP_009725295.1:exon1:c.A1504G:p.I502V,nsp2:YP_009725298.1:exon1:c.A964G:p.I322V
NC_045512v2	1777	1777	A	G	exonic	ORF1a;ORF1ab;nsp2		synonymous SNV	ORF1ab:YP_009724389.1:exon1:c.A1512G:p.E504E,ORF1a:YP_009725295.1:exon1:c.A1512G:p.E504E,nsp2:YP_009725298.1:exon1:c.A972G:p.E324E
NC_045512v2	1787	1787	A	G	exonic	ORF1a;ORF1ab;nsp2		nonsynonymous SNV	ORF1ab:YP_009724389.1:exon1:c.A1522G:p.N508D,ORF1a:YP_009725295.1:exon1:c.A1522G:p.N508D,nsp2:YP_009725298.1:exon1:c.A982G:p.N328D
NC_045512v2	1788	1788	A	G	exonic	ORF1a;ORF1ab;nsp2		nonsynonymous SNV	ORF1ab:YP_009724389.1:exon1:c.A1523G:p.N508S,ORF1a:YP_009725295.1:exon1:c.A1523G:p.N508S,nsp2:YP_009725298.1:exon1:c.A983G:p.N328S
NC_045512v2	1793	1793	A	G	exonic	ORF1a;ORF1ab;nsp2		nonsynonymous SNV	ORF1ab:YP_009724389.1:exon1:c.A1528G:p.K510E,ORF1a:YP_009725295.1:exon1:c.A1528G:p.K510E,nsp2:YP_009725298.1:exon1:c.A988G:p.K330E
NC_045512v2	1794	1794	A	G	exonic	ORF1a;ORF1ab;nsp2		nonsynonymous SNV	ORF1ab:YP_009724389.1:exon1:c.A1529G:p.K510R,ORF1a:YP_009725295.1:exon1:c.A1529G:p.K510R,nsp2:YP_009725298.1:exon1:c.A989G:p.K330R
NC_045512v2	1852	1852	A	G	exonic	ORF1a;ORF1ab;nsp2		nonsynonymous SNV	ORF1ab:YP_009724389.1:exon1:c.A1587G:p.I529M,ORF1a:YP_009725295.1:exon1:c.A1587G:p.I529M,nsp2:YP_009725298.1:exon1:c.A1047G:p.I349M
NC_045512v2	1866	1866	A	G	exonic	ORF1a;ORF1ab;nsp2		nonsynonymous SNV	ORF1ab:YP_009724389.1:exon1:c.A1601G:p.Y534C,ORF1a:YP_009725295.1:exon1:c.A1601G:p.Y534C,nsp2:YP_009725298.1:exon1:c.A1061G:p.Y354C
NC_045512v2	1879	1879	A	G	exonic	ORF1a;ORF1ab;nsp2		synonymous SNV	ORF1ab:YP_009724389.1:exon1:c.A1614G:p.S538S,ORF1a:YP_009725295.1:exon1:c.A1614G:p.S538S,nsp2:YP_009725298.1:exon1:c.A1074G:p.S358S
NC_045512v2	1896	1896	T	C	exonic	ORF1a;ORF1ab;nsp2		nonsynonymous SNV	ORF1ab:YP_009724389.1:exon1:c.T1631C:p.V544A,ORF1a:YP_009725295.1:exon1:c.T1631C:p.V544A,nsp2:YP_009725298.1:exon1:c.T1091C:p.V364A
NC_045512v2	1903	1903	A	G	exonic	ORF1a;ORF1ab;nsp2		synonymous SNV	ORF1ab:YP_009724389.1:exon1:c.A1638G:p.S546S,ORF1a:YP_009725295.1:exon1:c.A1638G:p.S546S,nsp2:YP_009725298.1:exon1:c.A1098G:p.S366S
NC_045512v2	1904	1904	A	G	exonic	ORF1a;ORF1ab;nsp2		nonsynonymous SNV	ORF1ab:YP_009724389.1:exon1:c.A1639G:p.I547V,ORF1a:YP_009725295.1:exon1:c.A1639G:p.I547V,nsp2:YP_009725298.1:exon1:c.A1099G:p.I367V
NC_045512v2	1907	1907	T	C	exonic	ORF1a;ORF1ab;nsp2		nonsynonymous SNV	ORF1ab:YP_009724389.1:exon1:c.T1642C:p.F548L,ORF1a:YP_009725295.1:exon1:c.T1642C:p.F548L,nsp2:YP_009725298.1:exon1:c.T1102C:p.F368L
NC_045512v2	1920	1920	T	C	exonic	ORF1a;ORF1ab;nsp2		nonsynonymous SNV	ORF1ab:YP_009724389.1:exon1:c.T1655C:p.L552P,ORF1a:YP_009725295.1:exon1:c.T1655C:p.L552P,nsp2:YP_009725298.1:exon1:c.T1115C:p.L372P
NC_045512v2	1927	1927	T	C	exonic	ORF1a;ORF1ab;nsp2		synonymous SNV	ORF1ab:YP_009724389.1:exon1:c.T1662C:p.T554T,ORF1a:YP_009725295.1:exon1:c.T1662C:p.T554T,nsp2:YP_009725298.1:exon1:c.T1122C:p.T374T
NC_045512v2	1933	1933	A	G	exonic	ORF1a;ORF1ab;nsp2		synonymous SNV	ORF1ab:YP_009724389.1:exon1:c.A1668G:p.Q556Q,ORF1a:YP_009725295.1:exon1:c.A1668G:p.Q556Q,nsp2:YP_009725298.1:exon1:c.A1128G:p.Q376Q
NC_045512v2	1934	1934	A	G	exonic	ORF1a;ORF1ab;nsp2		nonsynonymous SNV	ORF1ab:YP_009724389.1:exon1:c.A1669G:p.N557D,ORF1a:YP_009725295.1:exon1:c.A1669G:p.N557D,nsp2:YP_009725298.1:exon1:c.A1129G:p.N377D
NC_045512v2	1935	1935	A	G	exonic	ORF1a;ORF1ab;nsp2		nonsynonymous SNV	ORF1ab:YP_009724389.1:exon1:c.A1670G:p.N557S,ORF1a:YP_009725295.1:exon1:c.A1670G:p.N557S,nsp2:YP_009725298.1:exon1:c.A1130G:p.N377S
NC_045512v2	1950	1950	T	C	exonic	ORF1a;ORF1ab;nsp2		nonsynonymous SNV	ORF1ab:YP_009724389.1:exon1:c.T1685C:p.L562S,ORF1a:YP_009725295.1:exon1:c.T1685C:p.L562S,nsp2:YP_009725298.1:exon1:c.T1145C:p.L382S
NC_045512v2	1951	1951	A	G	exonic	ORF1a;ORF1ab;nsp2		synonymous SNV	ORF1ab:YP_009724389.1:exon1:c.A1686G:p.L562L,ORF1a:YP_009725295.1:exon1:c.A1686G:p.L562L,nsp2:YP_009725298.1:exon1:c.A1146G:p.L382L
NC_045512v2	1956	1956	A	G	exonic	ORF1a;ORF1ab;nsp2		nonsynonymous SNV	ORF1ab:YP_009724389.1:exon1:c.A1691G:p.K564R,ORF1a:YP_009725295.1:exon1:c.A1691G:p.K564R,nsp2:YP_009725298.1:exon1:c.A1151G:p.K384R
NC_045512v2	1975	1975	A	G	exonic	ORF1a;ORF1ab;nsp2		synonymous SNV	ORF1ab:YP_009724389.1:exon1:c.A1710G:p.L570L,ORF1a:YP_009725295.1:exon1:c.A1710G:p.L570L,nsp2:YP_009725298.1:exon1:c.A1170G:p.L390L
NC_045512v2	1982	1982	A	G	exonic	ORF1a;ORF1ab;nsp2		nonsynonymous SNV	ORF1ab:YP_009724389.1:exon1:c.A1717G:p.I573V,ORF1a:YP_009725295.1:exon1:c.A1717G:p.I573V,nsp2:YP_009725298.1:exon1:c.A1177G:p.I393V
NC_045512v2	2033	2033	T	C	exonic	ORF1a;ORF1ab;nsp2		synonymous SNV	ORF1ab:YP_009724389.1:exon1:c.T1768C:p.L590L,ORF1a:YP_009725295.1:exon1:c.T1768C:p.L590L,nsp2:YP_009725298.1:exon1:c.T1228C:p.L410L
NC_045512v2	2041	2041	T	C	exonic	ORF1a;ORF1ab;nsp2		synonymous SNV	ORF1ab:YP_009724389.1:exon1:c.T1776C:p.T592T,ORF1a:YP_009725295.1:exon1:c.T1776C:p.T592T,nsp2:YP_009725298.1:exon1:c.T1236C:p.T412T
NC_045512v2	2049	2049	T	C	exonic	ORF1a;ORF1ab;nsp2		nonsynonymous SNV	ORF1ab:YP_009724389.1:exon1:c.T1784C:p.L595P,ORF1a:YP_009725295.1:exon1:c.T1784C:p.L595P,nsp2:YP_009725298.1:exon1:c.T1244C:p.L415P
NC_045512v2	2055	2055	T	C	exonic	ORF1a;ORF1ab;nsp2		nonsynonymous SNV	ORF1ab:YP_009724389.1:exon1:c.T1790C:p.V597A,ORF1a:YP_009725295.1:exon1:c.T1790C:p.V597A,nsp2:YP_009725298.1:exon1:c.T1250C:p.V417A
NC_045512v2	2056	2056	A	G	exonic	ORF1a;ORF1ab;nsp2		synonymous SNV	ORF1ab:YP_009724389.1:exon1:c.A1791G:p.V597V,ORF1a:YP_009725295.1:exon1:c.A1791G:p.V597V,nsp2:YP_009725298.1:exon1:c.A1251G:p.V417V
NC_045512v2	2064	2064	A	G	exonic	ORF1a;ORF1ab;nsp2		nonsynonymous SNV	ORF1ab:YP_009724389.1:exon1:c.A1799G:p.Y600C,ORF1a:YP_009725295.1:exon1:c.A1799G:p.Y600C,nsp2:YP_009725298.1:exon1:c.A1259G:p.Y420C
NC_045512v2	2069	2069	A	G	exonic	ORF1a;ORF1ab;nsp2		nonsynonymous SNV	ORF1ab:YP_009724389.1:exon1:c.A1804G:p.T602A,ORF1a:YP_009725295.1:exon1:c.A1804G:p.T602A,nsp2:YP_009725298.1:exon1:c.A1264G:p.T422A
NC_045512v2	2092	2092	T	C	exonic	ORF1a;ORF1ab;nsp2		synonymous SNV	ORF1ab:YP_009724389.1:exon1:c.T1827C:p.T609T,ORF1a:YP_009725295.1:exon1:c.T1827C:p.T609T,nsp2:YP_009725298.1:exon1:c.T1287C:p.T429T
NC_045512v2	2103	2103	T	C	exonic	ORF1a;ORF1ab;nsp2		nonsynonymous SNV	ORF1ab:YP_009724389.1:exon1:c.T1838C:p.L613P,ORF1a:YP_009725295.1:exon1:c.T1838C:p.L613P,nsp2:YP_009725298.1:exon1:c.T1298C:p.L433P
NC_045512v2	2104	2104	A	G	exonic	ORF1a;ORF1ab;nsp2		synonymous SNV	ORF1ab:YP_009724389.1:exon1:c.A1839G:p.L613L,ORF1a:YP_009725295.1:exon1:c.A1839G:p.L613L,nsp2:YP_009725298.1:exon1:c.A1299G:p.L433L
NC_045512v2	2105	2105	A	G	exonic	ORF1a;ORF1ab;nsp2		nonsynonymous SNV	ORF1ab:YP_009724389.1:exon1:c.A1840G:p.T614A,ORF1a:YP_009725295.1:exon1:c.A1840G:p.T614A,nsp2:YP_009725298.1:exon1:c.A1300G:p.T434A
NC_045512v2	2107	2107	T	C	exonic	ORF1a;ORF1ab;nsp2		synonymous SNV	ORF1ab:YP_009724389.1:exon1:c.T1842C:p.T614T,ORF1a:YP_009725295.1:exon1:c.T1842C:p.T614T,nsp2:YP_009725298.1:exon1:c.T1302C:p.T434T
NC_045512v2	2108	2108	A	G	exonic	ORF1a;ORF1ab;nsp2		nonsynonymous SNV	ORF1ab:YP_009724389.1:exon1:c.A1843G:p.N615D,ORF1a:YP_009725295.1:exon1:c.A1843G:p.N615D,nsp2:YP_009725298.1:exon1:c.A1303G:p.N435D
NC_045512v2	2109	2109	A	G	exonic	ORF1a;ORF1ab;nsp2		nonsynonymous SNV	ORF1ab:YP_009724389.1:exon1:c.A1844G:p.N615S,ORF1a:YP_009725295.1:exon1:c.A1844G:p.N615S,nsp2:YP_009725298.1:exon1:c.A1304G:p.N435S
NC_045512v2	2114	2114	T	C	exonic	ORF1a;ORF1ab;nsp2		nonsynonymous SNV	ORF1ab:YP_009724389.1:exon1:c.T1849C:p.F617L,ORF1a:YP_009725295.1:exon1:c.T1849C:p.F617L,nsp2:YP_009725298.1:exon1:c.T1309C:p.F437L
NC_045512v2	2115	2115	T	C	exonic	ORF1a;ORF1ab;nsp2		nonsynonymous SNV	ORF1ab:YP_009724389.1:exon1:c.T1850C:p.F617S,ORF1a:YP_009725295.1:exon1:c.T1850C:p.F617S,nsp2:YP_009725298.1:exon1:c.T1310C:p.F437S
NC_045512v2	2127	2127	A	G	exonic	ORF1a;ORF1ab;nsp2		nonsynonymous SNV	ORF1ab:YP_009724389.1:exon1:c.A1862G:p.Y621C,ORF1a:YP_009725295.1:exon1:c.A1862G:p.Y621C,nsp2:YP_009725298.1:exon1:c.A1322G:p.Y441C
NC_045512v2	2132	2132	A	G	exonic	ORF1a;ORF1ab;nsp2		nonsynonymous SNV	ORF1ab:YP_009724389.1:exon1:c.A1867G:p.K623E,ORF1a:YP_009725295.1:exon1:c.A1867G:p.K623E,nsp2:YP_009725298.1:exon1:c.A1327G:p.K443E
NC_045512v2	2133	2133	A	G	exonic	ORF1a;ORF1ab;nsp2		nonsynonymous SNV	ORF1ab:YP_009724389.1:exon1:c.A1868G:p.K623R,ORF1a:YP_009725295.1:exon1:c.A1868G:p.K623R,nsp2:YP_009725298.1:exon1:c.A1328G:p.K443R
NC_045512v2	2138	2138	A	G	exonic	ORF1a;ORF1ab;nsp2		nonsynonymous SNV	ORF1ab:YP_009724389.1:exon1:c.A1873G:p.K625E,ORF1a:YP_009725295.1:exon1:c.A1873G:p.K625E,nsp2:YP_009725298.1:exon1:c.A1333G:p.K445E
NC_045512v2	2139	2139	A	G	exonic	ORF1a;ORF1ab;nsp2		nonsynonymous SNV	ORF1ab:YP_009724389.1:exon1:c.A1874G:p.K625R,ORF1a:YP_009725295.1:exon1:c.A1874G:p.K625R,nsp2:YP_009725298.1:exon1:c.A1334G:p.K445R
NC_045512v2	2140	2140	A	G	exonic	ORF1a;ORF1ab;nsp2		synonymous SNV	ORF1ab:YP_009724389.1:exon1:c.A1875G:p.K625K,ORF1a:YP_009725295.1:exon1:c.A1875G:p.K625K,nsp2:YP_009725298.1:exon1:c.A1335G:p.K445K
NC_045512v2	2161	2161	A	G	exonic	ORF1a;ORF1ab;nsp2		synonymous SNV	ORF1ab:YP_009724389.1:exon1:c.A1896G:p.E632E,ORF1a:YP_009725295.1:exon1:c.A1896G:p.E632E,nsp2:YP_009725298.1:exon1:c.A1356G:p.E452E
NC_045512v2	2192	2192	A	G	exonic	ORF1a;ORF1ab;nsp2		nonsynonymous SNV	ORF1ab:YP_009724389.1:exon1:c.A1927G:p.R643G,ORF1a:YP_009725295.1:exon1:c.A1927G:p.R643G,nsp2:YP_009725298.1:exon1:c.A1387G:p.R463G
NC_045512v2	2213	2213	A	G	exonic	ORF1a;ORF1ab;nsp2		nonsynonymous SNV	ORF1ab:YP_009724389.1:exon1:c.A1948G:p.K650E,ORF1a:YP_009725295.1:exon1:c.A1948G:p.K650E,nsp2:YP_009725298.1:exon1:c.A1408G:p.K470E
NC_045512v2	2219	2219	A	G	exonic	ORF1a;ORF1ab;nsp2		nonsynonymous SNV	ORF1ab:YP_009724389.1:exon1:c.A1954G:p.I652V,ORF1a:YP_009725295.1:exon1:c.A1954G:p.I652V,nsp2:YP_009725298.1:exon1:c.A1414G:p.I472V
NC_045512v2	2239	2239	A	G	exonic	ORF1a;ORF1ab;nsp2		synonymous SNV	ORF1ab:YP_009724389.1:exon1:c.A1974G:p.E658E,ORF1a:YP_009725295.1:exon1:c.A1974G:p.E658E,nsp2:YP_009725298.1:exon1:c.A1434G:p.E478E
NC_045512v2	2240	2240	A	G	exonic	ORF1a;ORF1ab;nsp2		nonsynonymous SNV	ORF1ab:YP_009724389.1:exon1:c.A1975G:p.I659V,ORF1a:YP_009725295.1:exon1:c.A1975G:p.I659V,nsp2:YP_009725298.1:exon1:c.A1435G:p.I479V
NC_045512v2	2253	2253	A	G	exonic	ORF1a;ORF1ab;nsp2		nonsynonymous SNV	ORF1ab:YP_009724389.1:exon1:c.A1988G:p.Q663R,ORF1a:YP_009725295.1:exon1:c.A1988G:p.Q663R,nsp2:YP_009725298.1:exon1:c.A1448G:p.Q483R
NC_045512v2	2254	2254	A	G	exonic	ORF1a;ORF1ab;nsp2		synonymous SNV	ORF1ab:YP_009724389.1:exon1:c.A1989G:p.Q663Q,ORF1a:YP_009725295.1:exon1:c.A1989G:p.Q663Q,nsp2:YP_009725298.1:exon1:c.A1449G:p.Q483Q
NC_045512v2	2271	2271	A	G	exonic	ORF1a;ORF1ab;nsp2		nonsynonymous SNV	ORF1ab:YP_009724389.1:exon1:c.A2006G:p.K669R,ORF1a:YP_009725295.1:exon1:c.A2006G:p.K669R,nsp2:YP_009725298.1:exon1:c.A1466G:p.K489R
NC_045512v2	2275	2275	A	G	exonic	ORF1a;ORF1ab;nsp2		synonymous SNV	ORF1ab:YP_009724389.1:exon1:c.A2010G:p.E670E,ORF1a:YP_009725295.1:exon1:c.A2010G:p.E670E,nsp2:YP_009725298.1:exon1:c.A1470G:p.E490E
NC_045512v2	2279	2279	A	G	exonic	ORF1a;ORF1ab;nsp2		nonsynonymous SNV	ORF1ab:YP_009724389.1:exon1:c.A2014G:p.K672E,ORF1a:YP_009725295.1:exon1:c.A2014G:p.K672E,nsp2:YP_009725298.1:exon1:c.A1474G:p.K492E
NC_045512v2	2303	2303	A	G	exonic	ORF1a;ORF1ab;nsp2		nonsynonymous SNV	ORF1ab:YP_009724389.1:exon1:c.A2038G:p.K680E,ORF1a:YP_009725295.1:exon1:c.A2038G:p.K680E,nsp2:YP_009725298.1:exon1:c.A1498G:p.K500E
NC_045512v2	2304	2304	A	G	exonic	ORF1a;ORF1ab;nsp2		nonsynonymous SNV	ORF1ab:YP_009724389.1:exon1:c.A2039G:p.K680R,ORF1a:YP_009725295.1:exon1:c.A2039G:p.K680R,nsp2:YP_009725298.1:exon1:c.A1499G:p.K500R
NC_045512v2	2311	2311	A	G	exonic	ORF1a;ORF1ab;nsp2		synonymous SNV	ORF1ab:YP_009724389.1:exon1:c.A2046G:p.V682V,ORF1a:YP_009725295.1:exon1:c.A2046G:p.V682V,nsp2:YP_009725298.1:exon1:c.A1506G:p.V502V
NC_045512v2	2312	2312	A	G	exonic	ORF1a;ORF1ab;nsp2		nonsynonymous SNV	ORF1ab:YP_009724389.1:exon1:c.A2047G:p.N683D,ORF1a:YP_009725295.1:exon1:c.A2047G:p.N683D,nsp2:YP_009725298.1:exon1:c.A1507G:p.N503D
NC_045512v2	2315	2315	A	G	exonic	ORF1a;ORF1ab;nsp2		nonsynonymous SNV	ORF1ab:YP_009724389.1:exon1:c.A2050G:p.K684E,ORF1a:YP_009725295.1:exon1:c.A2050G:p.K684E,nsp2:YP_009725298.1:exon1:c.A1510G:p.K504E
NC_045512v2	2316	2316	A	G	exonic	ORF1a;ORF1ab;nsp2		nonsynonymous SNV	ORF1ab:YP_009724389.1:exon1:c.A2051G:p.K684R,ORF1a:YP_009725295.1:exon1:c.A2051G:p.K684R,nsp2:YP_009725298.1:exon1:c.A1511G:p.K504R
NC_045512v2	2317	2317	A	G	exonic	ORF1a;ORF1ab;nsp2		synonymous SNV	ORF1ab:YP_009724389.1:exon1:c.A2052G:p.K684K,ORF1a:YP_009725295.1:exon1:c.A2052G:p.K684K,nsp2:YP_009725298.1:exon1:c.A1512G:p.K504K
NC_045512v2	2406	2406	A	G	exonic	ORF1a;ORF1ab;nsp2		nonsynonymous SNV	ORF1ab:YP_009724389.1:exon1:c.A2141G:p.K714R,ORF1a:YP_009725295.1:exon1:c.A2141G:p.K714R,nsp2:YP_009725298.1:exon1:c.A1601G:p.K534R
NC_045512v2	2415	2415	A	G	exonic	ORF1a;ORF1ab;nsp2		nonsynonymous SNV	ORF1ab:YP_009724389.1:exon1:c.A2150G:p.Y717C,ORF1a:YP_009725295.1:exon1:c.A2150G:p.Y717C,nsp2:YP_009725298.1:exon1:c.A1610G:p.Y537C
NC_045512v2	2419	2419	A	G	exonic	ORF1a;ORF1ab;nsp2		synonymous SNV	ORF1ab:YP_009724389.1:exon1:c.A2154G:p.R718R,ORF1a:YP_009725295.1:exon1:c.A2154G:p.R718R,nsp2:YP_009725298.1:exon1:c.A1614G:p.R538R
NC_045512v2	2420	2420	A	G	exonic	ORF1a;ORF1ab;nsp2		nonsynonymous SNV	ORF1ab:YP_009724389.1:exon1:c.A2155G:p.K719E,ORF1a:YP_009725295.1:exon1:c.A2155G:p.K719E,nsp2:YP_009725298.1:exon1:c.A1615G:p.K539E
NC_045512v2	2421	2421	A	G	exonic	ORF1a;ORF1ab;nsp2		nonsynonymous SNV	ORF1ab:YP_009724389.1:exon1:c.A2156G:p.K719R,ORF1a:YP_009725295.1:exon1:c.A2156G:p.K719R,nsp2:YP_009725298.1:exon1:c.A1616G:p.K539R
NC_045512v2	2429	2429	A	G	exonic	ORF1a;ORF1ab;nsp2		nonsynonymous SNV	ORF1ab:YP_009724389.1:exon1:c.A2164G:p.K722E,ORF1a:YP_009725295.1:exon1:c.A2164G:p.K722E,nsp2:YP_009725298.1:exon1:c.A1624G:p.K542E
NC_045512v2	2440	2440	A	G	exonic	ORF1a;ORF1ab;nsp2		synonymous SNV	ORF1ab:YP_009724389.1:exon1:c.A2175G:p.E725E,ORF1a:YP_009725295.1:exon1:c.A2175G:p.E725E,nsp2:YP_009725298.1:exon1:c.A1635G:p.E545E
NC_045512v2	2464	2464	A	G	exonic	ORF1a;ORF1ab;nsp2		synonymous SNV	ORF1ab:YP_009724389.1:exon1:c.A2199G:p.L733L,ORF1a:YP_009725295.1:exon1:c.A2199G:p.L733L,nsp2:YP_009725298.1:exon1:c.A1659G:p.L553L
NC_045512v2	2467	2467	A	G	exonic	ORF1a;ORF1ab;nsp2		synonymous SNV	ORF1ab:YP_009724389.1:exon1:c.A2202G:p.K734K,ORF1a:YP_009725295.1:exon1:c.A2202G:p.K734K,nsp2:YP_009725298.1:exon1:c.A1662G:p.K554K
NC_045512v2	2482	2482	T	C	exonic	ORF1a;ORF1ab;nsp2		synonymous SNV	ORF1ab:YP_009724389.1:exon1:c.T2217C:p.I739I,ORF1a:YP_009725295.1:exon1:c.T2217C:p.I739I,nsp2:YP_009725298.1:exon1:c.T1677C:p.I559I
NC_045512v2	2489	2489	T	C	exonic	ORF1a;ORF1ab;nsp2		synonymous SNV	ORF1ab:YP_009724389.1:exon1:c.T2224C:p.L742L,ORF1a:YP_009725295.1:exon1:c.T2224C:p.L742L,nsp2:YP_009725298.1:exon1:c.T1684C:p.L562L
NC_045512v2	2505	2505	T	C	exonic	ORF1a;ORF1ab;nsp2		nonsynonymous SNV	ORF1ab:YP_009724389.1:exon1:c.T2240C:p.L747P,ORF1a:YP_009725295.1:exon1:c.T2240C:p.L747P,nsp2:YP_009725298.1:exon1:c.T1700C:p.L567P
NC_045512v2	2520	2520	T	C	exonic	ORF1a;ORF1ab;nsp2		nonsynonymous SNV	ORF1ab:YP_009724389.1:exon1:c.T2255C:p.L752S,ORF1a:YP_009725295.1:exon1:c.T2255C:p.L752S,nsp2:YP_009725298.1:exon1:c.T1715C:p.L572S
NC_045512v2	2537	2537	T	C	exonic	ORF1a;ORF1ab;nsp2		synonymous SNV	ORF1ab:YP_009724389.1:exon1:c.T2272C:p.L758L,ORF1a:YP_009725295.1:exon1:c.T2272C:p.L758L,nsp2:YP_009725298.1:exon1:c.T1732C:p.L578L
NC_045512v2	2550	2550	A	G	exonic	ORF1a;ORF1ab;nsp2		nonsynonymous SNV	ORF1ab:YP_009724389.1:exon1:c.A2285G:p.D762G,ORF1a:YP_009725295.1:exon1:c.A2285G:p.D762G,nsp2:YP_009725298.1:exon1:c.A1745G:p.D582G
NC_045512v2	2556	2556	A	G	exonic	ORF1a;ORF1ab;nsp2		nonsynonymous SNV	ORF1ab:YP_009724389.1:exon1:c.A2291G:p.Q764R,ORF1a:YP_009725295.1:exon1:c.A2291G:p.Q764R,nsp2:YP_009725298.1:exon1:c.A1751G:p.Q584R
NC_045512v2	2563	2563	A	G	exonic	ORF1a;ORF1ab;nsp2		synonymous SNV	ORF1ab:YP_009724389.1:exon1:c.A2298G:p.L766L,ORF1a:YP_009725295.1:exon1:c.A2298G:p.L766L,nsp2:YP_009725298.1:exon1:c.A1758G:p.L586L
NC_045512v2	2566	2566	A	G	exonic	ORF1a;ORF1ab;nsp2		synonymous SNV	ORF1ab:YP_009724389.1:exon1:c.A2301G:p.E767E,ORF1a:YP_009725295.1:exon1:c.A2301G:p.E767E,nsp2:YP_009725298.1:exon1:c.A1761G:p.E587E
NC_045512v2	2568	2568	A	G	exonic	ORF1a;ORF1ab;nsp2		nonsynonymous SNV	ORF1ab:YP_009724389.1:exon1:c.A2303G:p.Q768R,ORF1a:YP_009725295.1:exon1:c.A2303G:p.Q768R,nsp2:YP_009725298.1:exon1:c.A1763G:p.Q588R
NC_045512v2	2576	2576	A	G	exonic	ORF1a;ORF1ab;nsp2		nonsynonymous SNV	ORF1ab:YP_009724389.1:exon1:c.A2311G:p.S771G,ORF1a:YP_009725295.1:exon1:c.A2311G:p.S771G,nsp2:YP_009725298.1:exon1:c.A1771G:p.S591G
NC_045512v2	2581	2581	A	G	exonic	ORF1a;ORF1ab;nsp2		synonymous SNV	ORF1ab:YP_009724389.1:exon1:c.A2316G:p.E772E,ORF1a:YP_009725295.1:exon1:c.A2316G:p.E772E,nsp2:YP_009725298.1:exon1:c.A1776G:p.E592E
NC_045512v2	2589	2589	A	G	exonic	ORF1a;ORF1ab;nsp2		nonsynonymous SNV	ORF1ab:YP_009724389.1:exon1:c.A2324G:p.E775G,ORF1a:YP_009725295.1:exon1:c.A2324G:p.E775G,nsp2:YP_009725298.1:exon1:c.A1784G:p.E595G
NC_045512v2	2590	2590	A	G	exonic	ORF1a;ORF1ab;nsp2		synonymous SNV	ORF1ab:YP_009724389.1:exon1:c.A2325G:p.E775E,ORF1a:YP_009725295.1:exon1:c.A2325G:p.E775E,nsp2:YP_009725298.1:exon1:c.A1785G:p.E595E
NC_045512v2	2621	2621	A	G	exonic	ORF1a;ORF1ab;nsp2		nonsynonymous SNV	ORF1ab:YP_009724389.1:exon1:c.A2356G:p.N786D,ORF1a:YP_009725295.1:exon1:c.A2356G:p.N786D,nsp2:YP_009725298.1:exon1:c.A1816G:p.N606D
NC_045512v2	2622	2622	A	G	exonic	ORF1a;ORF1ab;nsp2		nonsynonymous SNV	ORF1ab:YP_009724389.1:exon1:c.A2357G:p.N786S,ORF1a:YP_009725295.1:exon1:c.A2357G:p.N786S,nsp2:YP_009725298.1:exon1:c.A1817G:p.N606S
NC_045512v2	2630	2630	A	G	exonic	ORF1a;ORF1ab;nsp2		nonsynonymous SNV	ORF1ab:YP_009724389.1:exon1:c.A2365G:p.M789V,ORF1a:YP_009725295.1:exon1:c.A2365G:p.M789V,nsp2:YP_009725298.1:exon1:c.A1825G:p.M609V
NC_045512v2	2642	2642	A	G	exonic	ORF1a;ORF1ab;nsp2		nonsynonymous SNV	ORF1ab:YP_009724389.1:exon1:c.A2377G:p.I793V,ORF1a:YP_009725295.1:exon1:c.A2377G:p.I793V,nsp2:YP_009725298.1:exon1:c.A1837G:p.I613V
NC_045512v2	2647	2647	A	G	exonic	ORF1a;ORF1ab;nsp2		synonymous SNV	ORF1ab:YP_009724389.1:exon1:c.A2382G:p.K794K,ORF1a:YP_009725295.1:exon1:c.A2382G:p.K794K,nsp2:YP_009725298.1:exon1:c.A1842G:p.K614K
NC_045512v2	2728	2728	A	G	exonic	ORF1a;ORF1ab;nsp3		synonymous SNV	ORF1ab:YP_009724389.1:exon1:c.A2463G:p.T821T,ORF1a:YP_009725295.1:exon1:c.A2463G:p.T821T,nsp3:YP_009742610.1:exon1:c.A9G:p.T3T
NC_045512v2	2730	2730	A	G	exonic	ORF1a;ORF1ab;nsp3		nonsynonymous SNV	ORF1ab:YP_009724389.1:exon1:c.A2465G:p.K822R,ORF1a:YP_009725295.1:exon1:c.A2465G:p.K822R,nsp3:YP_009742610.1:exon1:c.A11G:p.K4R
NC_045512v2	2735	2735	A	G	exonic	ORF1a;ORF1ab;nsp3		nonsynonymous SNV	ORF1ab:YP_009724389.1:exon1:c.A2470G:p.T824A,ORF1a:YP_009725295.1:exon1:c.A2470G:p.T824A,nsp3:YP_009742610.1:exon1:c.A16G:p.T6A
NC_045512v2	2758	2758	A	G	exonic	ORF1a;ORF1ab;nsp3		nonsynonymous SNV	ORF1ab:YP_009724389.1:exon1:c.A2493G:p.I831M,ORF1a:YP_009725295.1:exon1:c.A2493G:p.I831M,nsp3:YP_009742610.1:exon1:c.A39G:p.I13M
NC_045512v2	2767	2767	A	G	exonic	ORF1a;ORF1ab;nsp3		synonymous SNV	ORF1ab:YP_009724389.1:exon1:c.A2502G:p.Q834Q,ORF1a:YP_009725295.1:exon1:c.A2502G:p.Q834Q,nsp3:YP_009742610.1:exon1:c.A48G:p.Q16Q
NC_045512v2	2772	2772	A	G	exonic	ORF1a;ORF1ab;nsp3		nonsynonymous SNV	ORF1ab:YP_009724389.1:exon1:c.A2507G:p.Y836C,ORF1a:YP_009725295.1:exon1:c.A2507G:p.Y836C,nsp3:YP_009742610.1:exon1:c.A53G:p.Y18C
NC_045512v2	2775	2775	A	G	exonic	ORF1a;ORF1ab;nsp3		nonsynonymous SNV	ORF1ab:YP_009724389.1:exon1:c.A2510G:p.K837R,ORF1a:YP_009725295.1:exon1:c.A2510G:p.K837R,nsp3:YP_009742610.1:exon1:c.A56G:p.K19R
NC_045512v2	2796	2796	A	G	exonic	ORF1a;ORF1ab;nsp3		nonsynonymous SNV	ORF1ab:YP_009724389.1:exon1:c.A2531G:p.E844G,ORF1a:YP_009725295.1:exon1:c.A2531G:p.E844G,nsp3:YP_009742610.1:exon1:c.A77G:p.E26G
NC_045512v2	2797	2797	A	G	exonic	ORF1a;ORF1ab;nsp3		synonymous SNV	ORF1ab:YP_009724389.1:exon1:c.A2532G:p.E844E,ORF1a:YP_009725295.1:exon1:c.A2532G:p.E844E,nsp3:YP_009742610.1:exon1:c.A78G:p.E26E
NC_045512v2	2805	2805	A	G	exonic	ORF1a;ORF1ab;nsp3		nonsynonymous SNV	ORF1ab:YP_009724389.1:exon1:c.A2540G:p.E847G,ORF1a:YP_009725295.1:exon1:c.A2540G:p.E847G,nsp3:YP_009742610.1:exon1:c.A86G:p.E29G
NC_045512v2	2807	2807	A	G	exonic	ORF1a;ORF1ab;nsp3		nonsynonymous SNV	ORF1ab:YP_009724389.1:exon1:c.A2542G:p.R848G,ORF1a:YP_009725295.1:exon1:c.A2542G:p.R848G,nsp3:YP_009742610.1:exon1:c.A88G:p.R30G
NC_045512v2	2814	2814	A	G	exonic	ORF1a;ORF1ab;nsp3		nonsynonymous SNV	ORF1ab:YP_009724389.1:exon1:c.A2549G:p.D850G,ORF1a:YP_009725295.1:exon1:c.A2549G:p.D850G,nsp3:YP_009742610.1:exon1:c.A95G:p.D32G
NC_045512v2	2816	2816	A	G	exonic	ORF1a;ORF1ab;nsp3		nonsynonymous SNV	ORF1ab:YP_009724389.1:exon1:c.A2551G:p.K851E,ORF1a:YP_009725295.1:exon1:c.A2551G:p.K851E,nsp3:YP_009742610.1:exon1:c.A97G:p.K33E
NC_045512v2	2817	2817	A	G	exonic	ORF1a;ORF1ab;nsp3		nonsynonymous SNV	ORF1ab:YP_009724389.1:exon1:c.A2552G:p.K851R,ORF1a:YP_009725295.1:exon1:c.A2552G:p.K851R,nsp3:YP_009742610.1:exon1:c.A98G:p.K33R
NC_045512v2	2821	2821	A	G	exonic	ORF1a;ORF1ab;nsp3		synonymous SNV	ORF1ab:YP_009724389.1:exon1:c.A2556G:p.V852V,ORF1a:YP_009725295.1:exon1:c.A2556G:p.V852V,nsp3:YP_009742610.1:exon1:c.A102G:p.V34V
NC_045512v2	2825	2825	A	G	exonic	ORF1a;ORF1ab;nsp3		nonsynonymous SNV	ORF1ab:YP_009724389.1:exon1:c.A2560G:p.N854D,ORF1a:YP_009725295.1:exon1:c.A2560G:p.N854D,nsp3:YP_009742610.1:exon1:c.A106G:p.N36D
NC_045512v2	2826	2826	A	G	exonic	ORF1a;ORF1ab;nsp3		nonsynonymous SNV	ORF1ab:YP_009724389.1:exon1:c.A2561G:p.N854S,ORF1a:YP_009725295.1:exon1:c.A2561G:p.N854S,nsp3:YP_009742610.1:exon1:c.A107G:p.N36S
NC_045512v2	2831	2831	A	G	exonic	ORF1a;ORF1ab;nsp3		nonsynonymous SNV	ORF1ab:YP_009724389.1:exon1:c.A2566G:p.K856E,ORF1a:YP_009725295.1:exon1:c.A2566G:p.K856E,nsp3:YP_009742610.1:exon1:c.A112G:p.K38E
NC_045512v2	2832	2832	A	G	exonic	ORF1a;ORF1ab;nsp3		nonsynonymous SNV	ORF1ab:YP_009724389.1:exon1:c.A2567G:p.K856R,ORF1a:YP_009725295.1:exon1:c.A2567G:p.K856R,nsp3:YP_009742610.1:exon1:c.A113G:p.K38R
NC_045512v2	2839	2839	T	C	exonic	ORF1a;ORF1ab;nsp3		synonymous SNV	ORF1ab:YP_009724389.1:exon1:c.T2574C:p.S858S,ORF1a:YP_009725295.1:exon1:c.T2574C:p.S858S,nsp3:YP_009742610.1:exon1:c.T120C:p.S40S
NC_045512v2	2843	2843	T	C	exonic	ORF1a;ORF1ab;nsp3		nonsynonymous SNV	ORF1ab:YP_009724389.1:exon1:c.T2578C:p.Y860H,ORF1a:YP_009725295.1:exon1:c.T2578C:p.Y860H,nsp3:YP_009742610.1:exon1:c.T124C:p.Y42H
NC_045512v2	2846	2846	A	G	exonic	ORF1a;ORF1ab;nsp3		nonsynonymous SNV	ORF1ab:YP_009724389.1:exon1:c.A2581G:p.T861A,ORF1a:YP_009725295.1:exon1:c.A2581G:p.T861A,nsp3:YP_009742610.1:exon1:c.A127G:p.T43A
NC_045512v2	2868	2868	T	C	exonic	ORF1a;ORF1ab;nsp3		nonsynonymous SNV	ORF1ab:YP_009724389.1:exon1:c.T2603C:p.V868A,ORF1a:YP_009725295.1:exon1:c.T2603C:p.V868A,nsp3:YP_009742610.1:exon1:c.T149C:p.V50A
NC_045512v2	2869	2869	A	G	exonic	ORF1a;ORF1ab;nsp3		synonymous SNV	ORF1ab:YP_009724389.1:exon1:c.A2604G:p.V868V,ORF1a:YP_009725295.1:exon1:c.A2604G:p.V868V,nsp3:YP_009742610.1:exon1:c.A150G:p.V50V
NC_045512v2	2904	2904	T	C	exonic	ORF1a;ORF1ab;nsp3		nonsynonymous SNV	ORF1ab:YP_009724389.1:exon1:c.T2639C:p.I880T,ORF1a:YP_009725295.1:exon1:c.T2639C:p.I880T,nsp3:YP_009742610.1:exon1:c.T185C:p.I62T
NC_045512v2	2907	2907	A	G	exonic	ORF1a;ORF1ab;nsp3		nonsynonymous SNV	ORF1ab:YP_009724389.1:exon1:c.A2642G:p.K881R,ORF1a:YP_009725295.1:exon1:c.A2642G:p.K881R,nsp3:YP_009742610.1:exon1:c.A188G:p.K63R
NC_045512v2	2923	2923	A	G	exonic	ORF1a;ORF1ab;nsp3		synonymous SNV	ORF1ab:YP_009724389.1:exon1:c.A2658G:p.V886V,ORF1a:YP_009725295.1:exon1:c.A2658G:p.V886V,nsp3:YP_009742610.1:exon1:c.A204G:p.V68V
NC_045512v2	2932	2932	A	G	exonic	ORF1a;ORF1ab;nsp3		synonymous SNV	ORF1ab:YP_009724389.1:exon1:c.A2667G:p.L889L,ORF1a:YP_009725295.1:exon1:c.A2667G:p.L889L,nsp3:YP_009742610.1:exon1:c.A213G:p.L71L
NC_045512v2	2936	2936	A	G	exonic	ORF1a;ORF1ab;nsp3		nonsynonymous SNV	ORF1ab:YP_009724389.1:exon1:c.A2671G:p.T891A,ORF1a:YP_009725295.1:exon1:c.A2671G:p.T891A,nsp3:YP_009742610.1:exon1:c.A217G:p.T73A
NC_045512v2	2956	2956	A	G	exonic	ORF1a;ORF1ab;nsp3		synonymous SNV	ORF1ab:YP_009724389.1:exon1:c.A2691G:p.L897L,ORF1a:YP_009725295.1:exon1:c.A2691G:p.L897L,nsp3:YP_009742610.1:exon1:c.A237G:p.L79L
NC_045512v2	2961	2961	A	G	exonic	ORF1a;ORF1ab;nsp3		nonsynonymous SNV	ORF1ab:YP_009724389.1:exon1:c.A2696G:p.E899G,ORF1a:YP_009725295.1:exon1:c.A2696G:p.E899G,nsp3:YP_009742610.1:exon1:c.A242G:p.E81G
NC_045512v2	3084	3084	A	G	exonic	ORF1a;ORF1ab;nsp3		nonsynonymous SNV	ORF1ab:YP_009724389.1:exon1:c.A2819G:p.E940G,ORF1a:YP_009725295.1:exon1:c.A2819G:p.E940G,nsp3:YP_009742610.1:exon1:c.A365G:p.E122G
NC_045512v2	3105	3105	A	G	exonic	ORF1a;ORF1ab;nsp3		nonsynonymous SNV	ORF1ab:YP_009724389.1:exon1:c.A2840G:p.Y947C,ORF1a:YP_009725295.1:exon1:c.A2840G:p.Y947C,nsp3:YP_009742610.1:exon1:c.A386G:p.Y129C
NC_045512v2	3111	3111	A	G	exonic	ORF1a;ORF1ab;nsp3		nonsynonymous SNV	ORF1ab:YP_009724389.1:exon1:c.A2846G:p.Y949C,ORF1a:YP_009725295.1:exon1:c.A2846G:p.Y949C,nsp3:YP_009742610.1:exon1:c.A392G:p.Y131C
NC_045512v2	3116	3116	A	G	exonic	ORF1a;ORF1ab;nsp3		nonsynonymous SNV	ORF1ab:YP_009724389.1:exon1:c.A2851G:p.T951A,ORF1a:YP_009725295.1:exon1:c.A2851G:p.T951A,nsp3:YP_009742610.1:exon1:c.A397G:p.T133A
NC_045512v2	3121	3121	A	G	exonic	ORF1a;ORF1ab;nsp3		synonymous SNV	ORF1ab:YP_009724389.1:exon1:c.A2856G:p.E952E,ORF1a:YP_009725295.1:exon1:c.A2856G:p.E952E,nsp3:YP_009742610.1:exon1:c.A402G:p.E134E
NC_045512v2	3132	3132	A	G	exonic	ORF1a;ORF1ab;nsp3		nonsynonymous SNV	ORF1ab:YP_009724389.1:exon1:c.A2867G:p.Q956R,ORF1a:YP_009725295.1:exon1:c.A2867G:p.Q956R,nsp3:YP_009742610.1:exon1:c.A413G:p.Q138R
NC_045512v2	3138	3138	A	G	exonic	ORF1a;ORF1ab;nsp3		nonsynonymous SNV	ORF1ab:YP_009724389.1:exon1:c.A2873G:p.K958R,ORF1a:YP_009725295.1:exon1:c.A2873G:p.K958R,nsp3:YP_009742610.1:exon1:c.A419G:p.K140R
NC_045512v2	3174	3174	A	G	exonic	ORF1a;ORF1ab;nsp3		nonsynonymous SNV	ORF1ab:YP_009724389.1:exon1:c.A2909G:p.Q970R,ORF1a:YP_009725295.1:exon1:c.A2909G:p.Q970R,nsp3:YP_009742610.1:exon1:c.A455G:p.Q152R
NC_045512v2	3175	3175	A	G	exonic	ORF1a;ORF1ab;nsp3		synonymous SNV	ORF1ab:YP_009724389.1:exon1:c.A2910G:p.Q970Q,ORF1a:YP_009725295.1:exon1:c.A2910G:p.Q970Q,nsp3:YP_009742610.1:exon1:c.A456G:p.Q152Q
NC_045512v2	3181	3181	A	G	exonic	ORF1a;ORF1ab;nsp3		synonymous SNV	ORF1ab:YP_009724389.1:exon1:c.A2916G:p.E972E,ORF1a:YP_009725295.1:exon1:c.A2916G:p.E972E,nsp3:YP_009742610.1:exon1:c.A462G:p.E154E
NC_045512v2	3189	3189	A	G	exonic	ORF1a;ORF1ab;nsp3		nonsynonymous SNV	ORF1ab:YP_009724389.1:exon1:c.A2924G:p.Q975R,ORF1a:YP_009725295.1:exon1:c.A2924G:p.Q975R,nsp3:YP_009742610.1:exon1:c.A470G:p.Q157R
NC_045512v2	3190	3190	A	G	exonic	ORF1a;ORF1ab;nsp3		synonymous SNV	ORF1ab:YP_009724389.1:exon1:c.A2925G:p.Q975Q,ORF1a:YP_009725295.1:exon1:c.A2925G:p.Q975Q,nsp3:YP_009742610.1:exon1:c.A471G:p.Q157Q
NC_045512v2	3196	3196	A	G	exonic	ORF1a;ORF1ab;nsp3		synonymous SNV	ORF1ab:YP_009724389.1:exon1:c.A2931G:p.E977E,ORF1a:YP_009725295.1:exon1:c.A2931G:p.E977E,nsp3:YP_009742610.1:exon1:c.A477G:p.E159E
NC_045512v2	3205	3205	A	G	exonic	ORF1a;ORF1ab;nsp3		synonymous SNV	ORF1ab:YP_009724389.1:exon1:c.A2940G:p.L980L,ORF1a:YP_009725295.1:exon1:c.A2940G:p.L980L,nsp3:YP_009742610.1:exon1:c.A486G:p.L162L
NC_045512v2	3210	3210	A	G	exonic	ORF1a;ORF1ab;nsp3		nonsynonymous SNV	ORF1ab:YP_009724389.1:exon1:c.A2945G:p.D982G,ORF1a:YP_009725295.1:exon1:c.A2945G:p.D982G,nsp3:YP_009742610.1:exon1:c.A491G:p.D164G
NC_045512v2	3222	3222	A	G	exonic	ORF1a;ORF1ab;nsp3		nonsynonymous SNV	ORF1ab:YP_009724389.1:exon1:c.A2957G:p.Q986R,ORF1a:YP_009725295.1:exon1:c.A2957G:p.Q986R,nsp3:YP_009742610.1:exon1:c.A503G:p.Q168R
NC_045512v2	3234	3234	A	G	exonic	ORF1a;ORF1ab;nsp3		nonsynonymous SNV	ORF1ab:YP_009724389.1:exon1:c.A2969G:p.Q990R,ORF1a:YP_009725295.1:exon1:c.A2969G:p.Q990R,nsp3:YP_009742610.1:exon1:c.A515G:p.Q172R
NC_045512v2	3235	3235	A	G	exonic	ORF1a;ORF1ab;nsp3		synonymous SNV	ORF1ab:YP_009724389.1:exon1:c.A2970G:p.Q990Q,ORF1a:YP_009725295.1:exon1:c.A2970G:p.Q990Q,nsp3:YP_009742610.1:exon1:c.A516G:p.Q172Q
NC_045512v2	3238	3238	A	G	exonic	ORF1a;ORF1ab;nsp3		synonymous SNV	ORF1ab:YP_009724389.1:exon1:c.A2973G:p.Q991Q,ORF1a:YP_009725295.1:exon1:c.A2973G:p.Q991Q,nsp3:YP_009742610.1:exon1:c.A519G:p.Q173Q
NC_045512v2	3255	3255	A	G	exonic	ORF1a;ORF1ab;nsp3		nonsynonymous SNV	ORF1ab:YP_009724389.1:exon1:c.A2990G:p.N997S,ORF1a:YP_009725295.1:exon1:c.A2990G:p.N997S,nsp3:YP_009742610.1:exon1:c.A536G:p.N179S
NC_045512v2	3258	3258	A	G	exonic	ORF1a;ORF1ab;nsp3		nonsynonymous SNV	ORF1ab:YP_009724389.1:exon1:c.A2993G:p.Q998R,ORF1a:YP_009725295.1:exon1:c.A2993G:p.Q998R,nsp3:YP_009742610.1:exon1:c.A539G:p.Q180R
NC_045512v2	3262	3262	A	G	exonic	ORF1a;ORF1ab;nsp3		synonymous SNV	ORF1ab:YP_009724389.1:exon1:c.A2997G:p.T999T,ORF1a:YP_009725295.1:exon1:c.A2997G:p.T999T,nsp3:YP_009742610.1:exon1:c.A543G:p.T181T
NC_045512v2	3263	3263	A	G	exonic	ORF1a;ORF1ab;nsp3		nonsynonymous SNV	ORF1ab:YP_009724389.1:exon1:c.A2998G:p.T1000A,ORF1a:YP_009725295.1:exon1:c.A2998G:p.T1000A,nsp3:YP_009742610.1:exon1:c.A544G:p.T182A
NC_045512v2	3265	3265	T	C	exonic	ORF1a;ORF1ab;nsp3		synonymous SNV	ORF1ab:YP_009724389.1:exon1:c.T3000C:p.T1000T,ORF1a:YP_009725295.1:exon1:c.T3000C:p.T1000T,nsp3:YP_009742610.1:exon1:c.T546C:p.T182T
NC_045512v2	3266	3266	A	G	exonic	ORF1a;ORF1ab;nsp3		nonsynonymous SNV	ORF1ab:YP_009724389.1:exon1:c.A3001G:p.T1001A,ORF1a:YP_009725295.1:exon1:c.A3001G:p.T1001A,nsp3:YP_009742610.1:exon1:c.A547G:p.T183A
NC_045512v2	3269	3269	A	G	exonic	ORF1a;ORF1ab;nsp3		nonsynonymous SNV	ORF1ab:YP_009724389.1:exon1:c.A3004G:p.I1002V,ORF1a:YP_009725295.1:exon1:c.A3004G:p.I1002V,nsp3:YP_009742610.1:exon1:c.A550G:p.I184V
NC_045512v2	3270	3270	T	C	exonic	ORF1a;ORF1ab;nsp3		nonsynonymous SNV	ORF1ab:YP_009724389.1:exon1:c.T3005C:p.I1002T,ORF1a:YP_009725295.1:exon1:c.T3005C:p.I1002T,nsp3:YP_009742610.1:exon1:c.T551C:p.I184T
NC_045512v2	3273	3273	A	G	exonic	ORF1a;ORF1ab;nsp3		nonsynonymous SNV	ORF1ab:YP_009724389.1:exon1:c.A3008G:p.Q1003R,ORF1a:YP_009725295.1:exon1:c.A3008G:p.Q1003R,nsp3:YP_009742610.1:exon1:c.A554G:p.Q185R
NC_045512v2	3274	3274	A	G	exonic	ORF1a;ORF1ab;nsp3		synonymous SNV	ORF1ab:YP_009724389.1:exon1:c.A3009G:p.Q1003Q,ORF1a:YP_009725295.1:exon1:c.A3009G:p.Q1003Q,nsp3:YP_009742610.1:exon1:c.A555G:p.Q185Q
NC_045512v2	3278	3278	A	G	exonic	ORF1a;ORF1ab;nsp3		nonsynonymous SNV	ORF1ab:YP_009724389.1:exon1:c.A3013G:p.I1005V,ORF1a:YP_009725295.1:exon1:c.A3013G:p.I1005V,nsp3:YP_009742610.1:exon1:c.A559G:p.I187V
NC_045512v2	3291	3291	A	G	exonic	ORF1a;ORF1ab;nsp3		nonsynonymous SNV	ORF1ab:YP_009724389.1:exon1:c.A3026G:p.Q1009R,ORF1a:YP_009725295.1:exon1:c.A3026G:p.Q1009R,nsp3:YP_009742610.1:exon1:c.A572G:p.Q191R
NC_045512v2	3292	3292	A	G	exonic	ORF1a;ORF1ab;nsp3		synonymous SNV	ORF1ab:YP_009724389.1:exon1:c.A3027G:p.Q1009Q,ORF1a:YP_009725295.1:exon1:c.A3027G:p.Q1009Q,nsp3:YP_009742610.1:exon1:c.A573G:p.Q191Q
NC_045512v2	3299	3299	T	C	exonic	ORF1a;ORF1ab;nsp3		synonymous SNV	ORF1ab:YP_009724389.1:exon1:c.T3034C:p.L1012L,ORF1a:YP_009725295.1:exon1:c.T3034C:p.L1012L,nsp3:YP_009742610.1:exon1:c.T580C:p.L194L
NC_045512v2	3300	3300	T	C	exonic	ORF1a;ORF1ab;nsp3		nonsynonymous SNV	ORF1ab:YP_009724389.1:exon1:c.T3035C:p.L1012S,ORF1a:YP_009725295.1:exon1:c.T3035C:p.L1012S,nsp3:YP_009742610.1:exon1:c.T581C:p.L194S
NC_045512v2	3301	3301	A	G	exonic	ORF1a;ORF1ab;nsp3		synonymous SNV	ORF1ab:YP_009724389.1:exon1:c.A3036G:p.L1012L,ORF1a:YP_009725295.1:exon1:c.A3036G:p.L1012L,nsp3:YP_009742610.1:exon1:c.A582G:p.L194L
NC_045512v2	3312	3312	T	C	exonic	ORF1a;ORF1ab;nsp3		nonsynonymous SNV	ORF1ab:YP_009724389.1:exon1:c.T3047C:p.L1016P,ORF1a:YP_009725295.1:exon1:c.T3047C:p.L1016P,nsp3:YP_009742610.1:exon1:c.T593C:p.L198P
NC_045512v2	3321	3321	T	C	exonic	ORF1a;ORF1ab;nsp3		nonsynonymous SNV	ORF1ab:YP_009724389.1:exon1:c.T3056C:p.V1019A,ORF1a:YP_009725295.1:exon1:c.T3056C:p.V1019A,nsp3:YP_009742610.1:exon1:c.T602C:p.V201A
NC_045512v2	3331	3331	T	C	exonic	ORF1a;ORF1ab;nsp3		synonymous SNV	ORF1ab:YP_009724389.1:exon1:c.T3066C:p.T1022T,ORF1a:YP_009725295.1:exon1:c.T3066C:p.T1022T,nsp3:YP_009742610.1:exon1:c.T612C:p.T204T
NC_045512v2	3334	3334	T	C	exonic	ORF1a;ORF1ab;nsp3		synonymous SNV	ORF1ab:YP_009724389.1:exon1:c.T3069C:p.I1023I,ORF1a:YP_009725295.1:exon1:c.T3069C:p.I1023I,nsp3:YP_009742610.1:exon1:c.T615C:p.I205I
NC_045512v2	3357	3357	A	G	exonic	ORF1a;ORF1ab;nsp3		nonsynonymous SNV	ORF1ab:YP_009724389.1:exon1:c.A3092G:p.Y1031C,ORF1a:YP_009725295.1:exon1:c.A3092G:p.Y1031C,nsp3:YP_009742610.1:exon1:c.A638G:p.Y213C
NC_045512v2	3379	3379	A	G	exonic	ORF1a;ORF1ab;nsp3		synonymous SNV	ORF1ab:YP_009724389.1:exon1:c.A3114G:p.V1038V,ORF1a:YP_009725295.1:exon1:c.A3114G:p.V1038V,nsp3:YP_009742610.1:exon1:c.A660G:p.V220V
NC_045512v2	3385	3385	T	C	exonic	ORF1a;ORF1ab;nsp3		synonymous SNV	ORF1ab:YP_009724389.1:exon1:c.T3120C:p.I1040I,ORF1a:YP_009725295.1:exon1:c.T3120C:p.I1040I,nsp3:YP_009742610.1:exon1:c.T666C:p.I222I
NC_045512v2	3386	3386	A	G	exonic	ORF1a;ORF1ab;nsp3		nonsynonymous SNV	ORF1ab:YP_009724389.1:exon1:c.A3121G:p.K1041E,ORF1a:YP_009725295.1:exon1:c.A3121G:p.K1041E,nsp3:YP_009742610.1:exon1:c.A667G:p.K223E
NC_045512v2	3387	3387	A	G	exonic	ORF1a;ORF1ab;nsp3		nonsynonymous SNV	ORF1ab:YP_009724389.1:exon1:c.A3122G:p.K1041R,ORF1a:YP_009725295.1:exon1:c.A3122G:p.K1041R,nsp3:YP_009742610.1:exon1:c.A668G:p.K223R
NC_045512v2	3412	3412	T	C	exonic	ORF1a;ORF1ab;nsp3		synonymous SNV	ORF1ab:YP_009724389.1:exon1:c.T3147C:p.A1049A,ORF1a:YP_009725295.1:exon1:c.T3147C:p.A1049A,nsp3:YP_009742610.1:exon1:c.T693C:p.A231A
NC_045512v2	3413	3413	A	G	exonic	ORF1a;ORF1ab;nsp3		nonsynonymous SNV	ORF1ab:YP_009724389.1:exon1:c.A3148G:p.K1050E,ORF1a:YP_009725295.1:exon1:c.A3148G:p.K1050E,nsp3:YP_009742610.1:exon1:c.A694G:p.K232E
NC_045512v2	3414	3414	A	G	exonic	ORF1a;ORF1ab;nsp3		nonsynonymous SNV	ORF1ab:YP_009724389.1:exon1:c.A3149G:p.K1050R,ORF1a:YP_009725295.1:exon1:c.A3149G:p.K1050R,nsp3:YP_009742610.1:exon1:c.A695G:p.K232R
NC_045512v2	3415	3415	A	G	exonic	ORF1a;ORF1ab;nsp3		synonymous SNV	ORF1ab:YP_009724389.1:exon1:c.A3150G:p.K1050K,ORF1a:YP_009725295.1:exon1:c.A3150G:p.K1050K,nsp3:YP_009742610.1:exon1:c.A696G:p.K232K
NC_045512v2	3417	3417	A	G	exonic	ORF1a;ORF1ab;nsp3		nonsynonymous SNV	ORF1ab:YP_009724389.1:exon1:c.A3152G:p.K1051R,ORF1a:YP_009725295.1:exon1:c.A3152G:p.K1051R,nsp3:YP_009742610.1:exon1:c.A698G:p.K233R
NC_045512v2	3421	3421	A	G	exonic	ORF1a;ORF1ab;nsp3		synonymous SNV	ORF1ab:YP_009724389.1:exon1:c.A3156G:p.V1052V,ORF1a:YP_009725295.1:exon1:c.A3156G:p.V1052V,nsp3:YP_009742610.1:exon1:c.A702G:p.V234V
NC_045512v2	3424	3424	A	G	exonic	ORF1a;ORF1ab;nsp3		synonymous SNV	ORF1ab:YP_009724389.1:exon1:c.A3159G:p.K1053K,ORF1a:YP_009725295.1:exon1:c.A3159G:p.K1053K,nsp3:YP_009742610.1:exon1:c.A705G:p.K235K
NC_045512v2	3430	3430	A	G	exonic	ORF1a;ORF1ab;nsp3		synonymous SNV	ORF1ab:YP_009724389.1:exon1:c.A3165G:p.T1055T,ORF1a:YP_009725295.1:exon1:c.A3165G:p.T1055T,nsp3:YP_009742610.1:exon1:c.A711G:p.T237T
NC_045512v2	3435	3435	T	C	exonic	ORF1a;ORF1ab;nsp3		nonsynonymous SNV	ORF1ab:YP_009724389.1:exon1:c.T3170C:p.V1057A,ORF1a:YP_009725295.1:exon1:c.T3170C:p.V1057A,nsp3:YP_009742610.1:exon1:c.T716C:p.V239A
NC_045512v2	3439	3439	T	C	exonic	ORF1a;ORF1ab;nsp3		synonymous SNV	ORF1ab:YP_009724389.1:exon1:c.T3174C:p.V1058V,ORF1a:YP_009725295.1:exon1:c.T3174C:p.V1058V,nsp3:YP_009742610.1:exon1:c.T720C:p.V240V
NC_045512v2	3440	3440	A	G	exonic	ORF1a;ORF1ab;nsp3		nonsynonymous SNV	ORF1ab:YP_009724389.1:exon1:c.A3175G:p.N1059D,ORF1a:YP_009725295.1:exon1:c.A3175G:p.N1059D,nsp3:YP_009742610.1:exon1:c.A721G:p.N241D
NC_045512v2	3441	3441	A	G	exonic	ORF1a;ORF1ab;nsp3		nonsynonymous SNV	ORF1ab:YP_009724389.1:exon1:c.A3176G:p.N1059S,ORF1a:YP_009725295.1:exon1:c.A3176G:p.N1059S,nsp3:YP_009742610.1:exon1:c.A722G:p.N241S
NC_045512v2	3456	3456	A	G	exonic	ORF1a;ORF1ab;nsp3		nonsynonymous SNV	ORF1ab:YP_009724389.1:exon1:c.A3191G:p.Y1064C,ORF1a:YP_009725295.1:exon1:c.A3191G:p.Y1064C,nsp3:YP_009742610.1:exon1:c.A737G:p.Y246C
NC_045512v2	3461	3461	A	G	exonic	ORF1a;ORF1ab;nsp3		nonsynonymous SNV	ORF1ab:YP_009724389.1:exon1:c.A3196G:p.K1066E,ORF1a:YP_009725295.1:exon1:c.A3196G:p.K1066E,nsp3:YP_009742610.1:exon1:c.A742G:p.K248E
NC_045512v2	3462	3462	A	G	exonic	ORF1a;ORF1ab;nsp3		nonsynonymous SNV	ORF1ab:YP_009724389.1:exon1:c.A3197G:p.K1066R,ORF1a:YP_009725295.1:exon1:c.A3197G:p.K1066R,nsp3:YP_009742610.1:exon1:c.A743G:p.K248R
NC_045512v2	3477	3477	T	C	exonic	ORF1a;ORF1ab;nsp3		nonsynonymous SNV	ORF1ab:YP_009724389.1:exon1:c.T3212C:p.V1071A,ORF1a:YP_009725295.1:exon1:c.T3212C:p.V1071A,nsp3:YP_009742610.1:exon1:c.T758C:p.V253A
NC_045512v2	3481	3481	A	G	exonic	ORF1a;ORF1ab;nsp3		synonymous SNV	ORF1ab:YP_009724389.1:exon1:c.A3216G:p.A1072A,ORF1a:YP_009725295.1:exon1:c.A3216G:p.A1072A,nsp3:YP_009742610.1:exon1:c.A762G:p.A254A
NC_045512v2	3488	3488	T	C	exonic	ORF1a;ORF1ab;nsp3		synonymous SNV	ORF1ab:YP_009724389.1:exon1:c.T3223C:p.L1075L,ORF1a:YP_009725295.1:exon1:c.T3223C:p.L1075L,nsp3:YP_009742610.1:exon1:c.T769C:p.L257L
NC_045512v2	3489	3489	T	C	exonic	ORF1a;ORF1ab;nsp3		nonsynonymous SNV	ORF1ab:YP_009724389.1:exon1:c.T3224C:p.L1075S,ORF1a:YP_009725295.1:exon1:c.T3224C:p.L1075S,nsp3:YP_009742610.1:exon1:c.T770C:p.L257S
NC_045512v2	3493	3493	T	C	exonic	ORF1a;ORF1ab;nsp3		synonymous SNV	ORF1ab:YP_009724389.1:exon1:c.T3228C:p.N1076N,ORF1a:YP_009725295.1:exon1:c.T3228C:p.N1076N,nsp3:YP_009742610.1:exon1:c.T774C:p.N258N
NC_045512v2	3494	3494	A	G	exonic	ORF1a;ORF1ab;nsp3		nonsynonymous SNV	ORF1ab:YP_009724389.1:exon1:c.A3229G:p.K1077E,ORF1a:YP_009725295.1:exon1:c.A3229G:p.K1077E,nsp3:YP_009742610.1:exon1:c.A775G:p.K259E
NC_045512v2	3495	3495	A	G	exonic	ORF1a;ORF1ab;nsp3		nonsynonymous SNV	ORF1ab:YP_009724389.1:exon1:c.A3230G:p.K1077R,ORF1a:YP_009725295.1:exon1:c.A3230G:p.K1077R,nsp3:YP_009742610.1:exon1:c.A776G:p.K259R
NC_045512v2	3499	3499	T	C	exonic	ORF1a;ORF1ab;nsp3		synonymous SNV	ORF1ab:YP_009724389.1:exon1:c.T3234C:p.A1078A,ORF1a:YP_009725295.1:exon1:c.T3234C:p.A1078A,nsp3:YP_009742610.1:exon1:c.T780C:p.A260A
NC_045512v2	3500	3500	A	G	exonic	ORF1a;ORF1ab;nsp3		nonsynonymous SNV	ORF1ab:YP_009724389.1:exon1:c.A3235G:p.T1079A,ORF1a:YP_009725295.1:exon1:c.A3235G:p.T1079A,nsp3:YP_009742610.1:exon1:c.A781G:p.T261A
NC_045512v2	3503	3503	A	G	exonic	ORF1a;ORF1ab;nsp3		nonsynonymous SNV	ORF1ab:YP_009724389.1:exon1:c.A3238G:p.N1080D,ORF1a:YP_009725295.1:exon1:c.A3238G:p.N1080D,nsp3:YP_009742610.1:exon1:c.A784G:p.N262D
NC_045512v2	3504	3504	A	G	exonic	ORF1a;ORF1ab;nsp3		nonsynonymous SNV	ORF1ab:YP_009724389.1:exon1:c.A3239G:p.N1080S,ORF1a:YP_009725295.1:exon1:c.A3239G:p.N1080S,nsp3:YP_009742610.1:exon1:c.A785G:p.N262S
NC_045512v2	3507	3507	A	G	exonic	ORF1a;ORF1ab;nsp3		nonsynonymous SNV	ORF1ab:YP_009724389.1:exon1:c.A3242G:p.N1081S,ORF1a:YP_009725295.1:exon1:c.A3242G:p.N1081S,nsp3:YP_009742610.1:exon1:c.A788G:p.N263S
NC_045512v2	3523	3523	A	G	exonic	ORF1a;ORF1ab;nsp3		synonymous SNV	ORF1ab:YP_009724389.1:exon1:c.A3258G:p.E1086E,ORF1a:YP_009725295.1:exon1:c.A3258G:p.E1086E,nsp3:YP_009742610.1:exon1:c.A804G:p.E268E
NC_045512v2	3534	3534	A	G	exonic	ORF1a;ORF1ab;nsp3		nonsynonymous SNV	ORF1ab:YP_009724389.1:exon1:c.A3269G:p.Y1090C,ORF1a:YP_009725295.1:exon1:c.A3269G:p.Y1090C,nsp3:YP_009742610.1:exon1:c.A815G:p.Y272C
NC_045512v2	3538	3538	A	G	exonic	ORF1a;ORF1ab;nsp3		nonsynonymous SNV	ORF1ab:YP_009724389.1:exon1:c.A3273G:p.I1091M,ORF1a:YP_009725295.1:exon1:c.A3273G:p.I1091M,nsp3:YP_009742610.1:exon1:c.A819G:p.I273M
NC_045512v2	3545	3545	A	G	exonic	ORF1a;ORF1ab;nsp3		nonsynonymous SNV	ORF1ab:YP_009724389.1:exon1:c.A3280G:p.N1094D,ORF1a:YP_009725295.1:exon1:c.A3280G:p.N1094D,nsp3:YP_009742610.1:exon1:c.A826G:p.N276D
NC_045512v2	3546	3546	A	G	exonic	ORF1a;ORF1ab;nsp3		nonsynonymous SNV	ORF1ab:YP_009724389.1:exon1:c.A3281G:p.N1094S,ORF1a:YP_009725295.1:exon1:c.A3281G:p.N1094S,nsp3:YP_009742610.1:exon1:c.A827G:p.N276S
NC_045512v2	3580	3580	A	G	exonic	ORF1a;ORF1ab;nsp3		synonymous SNV	ORF1ab:YP_009724389.1:exon1:c.A3315G:p.L1105L,ORF1a:YP_009725295.1:exon1:c.A3315G:p.L1105L,nsp3:YP_009742610.1:exon1:c.A861G:p.L287L
NC_045512v2	3588	3588	A	G	exonic	ORF1a;ORF1ab;nsp3		nonsynonymous SNV	ORF1ab:YP_009724389.1:exon1:c.A3323G:p.H1108R,ORF1a:YP_009725295.1:exon1:c.A3323G:p.H1108R,nsp3:YP_009742610.1:exon1:c.A869G:p.H290R
NC_045512v2	3599	3599	A	G	exonic	ORF1a;ORF1ab;nsp3		nonsynonymous SNV	ORF1ab:YP_009724389.1:exon1:c.A3334G:p.K1112E,ORF1a:YP_009725295.1:exon1:c.A3334G:p.K1112E,nsp3:YP_009742610.1:exon1:c.A880G:p.K294E
NC_045512v2	3626	3626	A	G	exonic	ORF1a;ORF1ab;nsp3		nonsynonymous SNV	ORF1ab:YP_009724389.1:exon1:c.A3361G:p.N1121D,ORF1a:YP_009725295.1:exon1:c.A3361G:p.N1121D,nsp3:YP_009742610.1:exon1:c.A907G:p.N303D
NC_045512v2	3632	3632	A	G	exonic	ORF1a;ORF1ab;nsp3		nonsynonymous SNV	ORF1ab:YP_009724389.1:exon1:c.A3367G:p.N1123D,ORF1a:YP_009725295.1:exon1:c.A3367G:p.N1123D,nsp3:YP_009742610.1:exon1:c.A913G:p.N305D
NC_045512v2	3636	3636	A	G	exonic	ORF1a;ORF1ab;nsp3		nonsynonymous SNV	ORF1ab:YP_009724389.1:exon1:c.A3371G:p.K1124R,ORF1a:YP_009725295.1:exon1:c.A3371G:p.K1124R,nsp3:YP_009742610.1:exon1:c.A917G:p.K306R
NC_045512v2	3637	3637	A	G	exonic	ORF1a;ORF1ab;nsp3		synonymous SNV	ORF1ab:YP_009724389.1:exon1:c.A3372G:p.K1124K,ORF1a:YP_009725295.1:exon1:c.A3372G:p.K1124K,nsp3:YP_009742610.1:exon1:c.A918G:p.K306K
NC_045512v2	3642	3642	A	G	exonic	ORF1a;ORF1ab;nsp3		nonsynonymous SNV	ORF1ab:YP_009724389.1:exon1:c.A3377G:p.E1126G,ORF1a:YP_009725295.1:exon1:c.A3377G:p.E1126G,nsp3:YP_009742610.1:exon1:c.A923G:p.E308G
NC_045512v2	4043	4043	A	G	exonic	ORF1a;ORF1ab;nsp3		nonsynonymous SNV	ORF1ab:YP_009724389.1:exon1:c.A3778G:p.N1260D,ORF1a:YP_009725295.1:exon1:c.A3778G:p.N1260D,nsp3:YP_009742610.1:exon1:c.A1324G:p.N442D
NC_045512v2	4049	4049	A	G	exonic	ORF1a;ORF1ab;nsp3		nonsynonymous SNV	ORF1ab:YP_009724389.1:exon1:c.A3784G:p.N1262D,ORF1a:YP_009725295.1:exon1:c.A3784G:p.N1262D,nsp3:YP_009742610.1:exon1:c.A1330G:p.N444D
NC_045512v2	4050	4050	A	G	exonic	ORF1a;ORF1ab;nsp3		nonsynonymous SNV	ORF1ab:YP_009724389.1:exon1:c.A3785G:p.N1262S,ORF1a:YP_009725295.1:exon1:c.A3785G:p.N1262S,nsp3:YP_009742610.1:exon1:c.A1331G:p.N444S
NC_045512v2	4079	4079	A	G	exonic	ORF1a;ORF1ab;nsp3		nonsynonymous SNV	ORF1ab:YP_009724389.1:exon1:c.A3814G:p.S1272G,ORF1a:YP_009725295.1:exon1:c.A3814G:p.S1272G,nsp3:YP_009742610.1:exon1:c.A1360G:p.S454G
NC_045512v2	4102	4102	A	G	exonic	ORF1a;ORF1ab;nsp3		synonymous SNV	ORF1ab:YP_009724389.1:exon1:c.A3837G:p.L1279L,ORF1a:YP_009725295.1:exon1:c.A3837G:p.L1279L,nsp3:YP_009742610.1:exon1:c.A1383G:p.L461L
NC_045512v2	4107	4107	A	G	exonic	ORF1a;ORF1ab;nsp3		nonsynonymous SNV	ORF1ab:YP_009724389.1:exon1:c.A3842G:p.K1281R,ORF1a:YP_009725295.1:exon1:c.A3842G:p.K1281R,nsp3:YP_009742610.1:exon1:c.A1388G:p.K463R
NC_045512v2	4220	4220	A	G	exonic	ORF1a;ORF1ab;nsp3		nonsynonymous SNV	ORF1ab:YP_009724389.1:exon1:c.A3955G:p.K1319E,ORF1a:YP_009725295.1:exon1:c.A3955G:p.K1319E,nsp3:YP_009742610.1:exon1:c.A1501G:p.K501E
NC_045512v2	4239	4239	A	G	exonic	ORF1a;ORF1ab;nsp3		nonsynonymous SNV	ORF1ab:YP_009724389.1:exon1:c.A3974G:p.Y1325C,ORF1a:YP_009725295.1:exon1:c.A3974G:p.Y1325C,nsp3:YP_009742610.1:exon1:c.A1520G:p.Y507C
NC_045512v2	4241	4241	A	G	exonic	ORF1a;ORF1ab;nsp3		nonsynonymous SNV	ORF1ab:YP_009724389.1:exon1:c.A3976G:p.I1326V,ORF1a:YP_009725295.1:exon1:c.A3976G:p.I1326V,nsp3:YP_009742610.1:exon1:c.A1522G:p.I508V
NC_045512v2	4243	4243	A	G	exonic	ORF1a;ORF1ab;nsp3		nonsynonymous SNV	ORF1ab:YP_009724389.1:exon1:c.A3978G:p.I1326M,ORF1a:YP_009725295.1:exon1:c.A3978G:p.I1326M,nsp3:YP_009742610.1:exon1:c.A1524G:p.I508M
NC_045512v2	4260	4260	A	G	exonic	ORF1a;ORF1ab;nsp3		nonsynonymous SNV	ORF1ab:YP_009724389.1:exon1:c.A3995G:p.Q1332R,ORF1a:YP_009725295.1:exon1:c.A3995G:p.Q1332R,nsp3:YP_009742610.1:exon1:c.A1541G:p.Q514R
NC_045512v2	4268	4268	A	G	exonic	ORF1a;ORF1ab;nsp3		nonsynonymous SNV	ORF1ab:YP_009724389.1:exon1:c.A4003G:p.N1335D,ORF1a:YP_009725295.1:exon1:c.A4003G:p.N1335D,nsp3:YP_009742610.1:exon1:c.A1549G:p.N517D
NC_045512v2	4282	4282	A	G	exonic	ORF1a;ORF1ab;nsp3		synonymous SNV	ORF1ab:YP_009724389.1:exon1:c.A4017G:p.V1339V,ORF1a:YP_009725295.1:exon1:c.A4017G:p.V1339V,nsp3:YP_009742610.1:exon1:c.A1563G:p.V521V
NC_045512v2	4293	4293	A	G	exonic	ORF1a;ORF1ab;nsp3		nonsynonymous SNV	ORF1ab:YP_009724389.1:exon1:c.A4028G:p.K1343R,ORF1a:YP_009725295.1:exon1:c.A4028G:p.K1343R,nsp3:YP_009742610.1:exon1:c.A1574G:p.K525R
NC_045512v2	4297	4297	A	G	exonic	ORF1a;ORF1ab;nsp3		synonymous SNV	ORF1ab:YP_009724389.1:exon1:c.A4032G:p.T1344T,ORF1a:YP_009725295.1:exon1:c.A4032G:p.T1344T,nsp3:YP_009742610.1:exon1:c.A1578G:p.T526T
NC_045512v2	4304	4304	A	G	exonic	ORF1a;ORF1ab;nsp3		nonsynonymous SNV	ORF1ab:YP_009724389.1:exon1:c.A4039G:p.K1347E,ORF1a:YP_009725295.1:exon1:c.A4039G:p.K1347E,nsp3:YP_009742610.1:exon1:c.A1585G:p.K529E
NC_045512v2	4305	4305	A	G	exonic	ORF1a;ORF1ab;nsp3		nonsynonymous SNV	ORF1ab:YP_009724389.1:exon1:c.A4040G:p.K1347R,ORF1a:YP_009725295.1:exon1:c.A4040G:p.K1347R,nsp3:YP_009742610.1:exon1:c.A1586G:p.K529R
NC_045512v2	4306	4306	A	G	exonic	ORF1a;ORF1ab;nsp3		synonymous SNV	ORF1ab:YP_009724389.1:exon1:c.A4041G:p.K1347K,ORF1a:YP_009725295.1:exon1:c.A4041G:p.K1347K,nsp3:YP_009742610.1:exon1:c.A1587G:p.K529K
NC_045512v2	4314	4314	A	G	exonic	ORF1a;ORF1ab;nsp3		nonsynonymous SNV	ORF1ab:YP_009724389.1:exon1:c.A4049G:p.K1350R,ORF1a:YP_009725295.1:exon1:c.A4049G:p.K1350R,nsp3:YP_009742610.1:exon1:c.A1595G:p.K532R
NC_045512v2	4316	4316	A	G	exonic	ORF1a;ORF1ab;nsp3		nonsynonymous SNV	ORF1ab:YP_009724389.1:exon1:c.A4051G:p.S1351G,ORF1a:YP_009725295.1:exon1:c.A4051G:p.S1351G,nsp3:YP_009742610.1:exon1:c.A1597G:p.S533G
NC_045512v2	4326	4326	A	G	exonic	ORF1a;ORF1ab;nsp3		nonsynonymous SNV	ORF1ab:YP_009724389.1:exon1:c.A4061G:p.Y1354C,ORF1a:YP_009725295.1:exon1:c.A4061G:p.Y1354C,nsp3:YP_009742610.1:exon1:c.A1607G:p.Y536C
NC_045512v2	4343	4343	A	G	exonic	ORF1a;ORF1ab;nsp3		nonsynonymous SNV	ORF1ab:YP_009724389.1:exon1:c.A4078G:p.I1360V,ORF1a:YP_009725295.1:exon1:c.A4078G:p.I1360V,nsp3:YP_009742610.1:exon1:c.A1624G:p.I542V
NC_045512v2	4425	4425	A	G	exonic	ORF1a;ORF1ab;nsp3		nonsynonymous SNV	ORF1ab:YP_009724389.1:exon1:c.A4160G:p.K1387R,ORF1a:YP_009725295.1:exon1:c.A4160G:p.K1387R,nsp3:YP_009742610.1:exon1:c.A1706G:p.K569R
NC_045512v2	4452	4452	A	G	exonic	ORF1a;ORF1ab;nsp3		nonsynonymous SNV	ORF1ab:YP_009724389.1:exon1:c.A4187G:p.K1396R,ORF1a:YP_009725295.1:exon1:c.A4187G:p.K1396R,nsp3:YP_009742610.1:exon1:c.A1733G:p.K578R
NC_045512v2	4458	4458	T	C	exonic	ORF1a;ORF1ab;nsp3		nonsynonymous SNV	ORF1ab:YP_009724389.1:exon1:c.T4193C:p.I1398T,ORF1a:YP_009725295.1:exon1:c.T4193C:p.I1398T,nsp3:YP_009742610.1:exon1:c.T1739C:p.I580T
NC_045512v2	4459	4459	A	G	exonic	ORF1a;ORF1ab;nsp3		nonsynonymous SNV	ORF1ab:YP_009724389.1:exon1:c.A4194G:p.I1398M,ORF1a:YP_009725295.1:exon1:c.A4194G:p.I1398M,nsp3:YP_009742610.1:exon1:c.A1740G:p.I580M
NC_045512v2	4461	4461	T	C	exonic	ORF1a;ORF1ab;nsp3		nonsynonymous SNV	ORF1ab:YP_009724389.1:exon1:c.T4196C:p.V1399A,ORF1a:YP_009725295.1:exon1:c.T4196C:p.V1399A,nsp3:YP_009742610.1:exon1:c.T1742C:p.V581A
NC_045512v2	4470	4470	T	C	exonic	ORF1a;ORF1ab;nsp3		nonsynonymous SNV	ORF1ab:YP_009724389.1:exon1:c.T4205C:p.I1402T,ORF1a:YP_009725295.1:exon1:c.T4205C:p.I1402T,nsp3:YP_009742610.1:exon1:c.T1751C:p.I584T
NC_045512v2	4471	4471	A	G	exonic	ORF1a;ORF1ab;nsp3		nonsynonymous SNV	ORF1ab:YP_009724389.1:exon1:c.A4206G:p.I1402M,ORF1a:YP_009725295.1:exon1:c.A4206G:p.I1402M,nsp3:YP_009742610.1:exon1:c.A1752G:p.I584M
NC_045512v2	4477	4477	T	C	exonic	ORF1a;ORF1ab;nsp3		synonymous SNV	ORF1ab:YP_009724389.1:exon1:c.T4212C:p.R1404R,ORF1a:YP_009725295.1:exon1:c.T4212C:p.R1404R,nsp3:YP_009742610.1:exon1:c.T1758C:p.R586R
NC_045512v2	4489	4489	T	C	exonic	ORF1a;ORF1ab;nsp3		synonymous SNV	ORF1ab:YP_009724389.1:exon1:c.T4224C:p.G1408G,ORF1a:YP_009725295.1:exon1:c.T4224C:p.G1408G,nsp3:YP_009742610.1:exon1:c.T1770C:p.G590G
NC_045512v2	4490	4490	A	G	exonic	ORF1a;ORF1ab;nsp3		nonsynonymous SNV	ORF1ab:YP_009724389.1:exon1:c.A4225G:p.I1409V,ORF1a:YP_009725295.1:exon1:c.A4225G:p.I1409V,nsp3:YP_009742610.1:exon1:c.A1771G:p.I591V
NC_045512v2	4497	4497	T	C	exonic	ORF1a;ORF1ab;nsp3		nonsynonymous SNV	ORF1ab:YP_009724389.1:exon1:c.T4232C:p.I1411T,ORF1a:YP_009725295.1:exon1:c.T4232C:p.I1411T,nsp3:YP_009742610.1:exon1:c.T1778C:p.I593T
NC_045512v2	4529	4529	T	C	exonic	ORF1a;ORF1ab;nsp3		nonsynonymous SNV	ORF1ab:YP_009724389.1:exon1:c.T4264C:p.F1422L,ORF1a:YP_009725295.1:exon1:c.T4264C:p.F1422L,nsp3:YP_009742610.1:exon1:c.T1810C:p.F604L
NC_045512v2	4535	4535	T	C	exonic	ORF1a;ORF1ab;nsp3		nonsynonymous SNV	ORF1ab:YP_009724389.1:exon1:c.T4270C:p.F1424L,ORF1a:YP_009725295.1:exon1:c.T4270C:p.F1424L,nsp3:YP_009742610.1:exon1:c.T1816C:p.F606L
NC_045512v2	4537	4537	T	C	exonic	ORF1a;ORF1ab;nsp3		synonymous SNV	ORF1ab:YP_009724389.1:exon1:c.T4272C:p.F1424F,ORF1a:YP_009725295.1:exon1:c.T4272C:p.F1424F,nsp3:YP_009742610.1:exon1:c.T1818C:p.F606F
NC_045512v2	4623	4623	T	C	exonic	ORF1a;ORF1ab;nsp3		nonsynonymous SNV	ORF1ab:YP_009724389.1:exon1:c.T4358C:p.V1453A,ORF1a:YP_009725295.1:exon1:c.T4358C:p.V1453A,nsp3:YP_009742610.1:exon1:c.T1904C:p.V635A
NC_045512v2	4634	4634	T	C	exonic	ORF1a;ORF1ab;nsp3		synonymous SNV	ORF1ab:YP_009724389.1:exon1:c.T4369C:p.L1457L,ORF1a:YP_009725295.1:exon1:c.T4369C:p.L1457L,nsp3:YP_009742610.1:exon1:c.T1915C:p.L639L
NC_045512v2	4639	4639	T	C	exonic	ORF1a;ORF1ab;nsp3		synonymous SNV	ORF1ab:YP_009724389.1:exon1:c.T4374C:p.N1458N,ORF1a:YP_009725295.1:exon1:c.T4374C:p.N1458N,nsp3:YP_009742610.1:exon1:c.T1920C:p.N640N
NC_045512v2	4640	4640	T	C	exonic	ORF1a;ORF1ab;nsp3		synonymous SNV	ORF1ab:YP_009724389.1:exon1:c.T4375C:p.L1459L,ORF1a:YP_009725295.1:exon1:c.T4375C:p.L1459L,nsp3:YP_009742610.1:exon1:c.T1921C:p.L641L
NC_045512v2	4684	4684	T	C	exonic	ORF1a;ORF1ab;nsp3		synonymous SNV	ORF1ab:YP_009724389.1:exon1:c.T4419C:p.A1473A,ORF1a:YP_009725295.1:exon1:c.T4419C:p.A1473A,nsp3:YP_009742610.1:exon1:c.T1965C:p.A655A
NC_045512v2	4690	4690	T	C	exonic	ORF1a;ORF1ab;nsp3		synonymous SNV	ORF1ab:YP_009724389.1:exon1:c.T4425C:p.V1475V,ORF1a:YP_009725295.1:exon1:c.T4425C:p.V1475V,nsp3:YP_009742610.1:exon1:c.T1971C:p.V657V
NC_045512v2	4702	4702	A	G	exonic	ORF1a;ORF1ab;nsp3		synonymous SNV	ORF1ab:YP_009724389.1:exon1:c.A4437G:p.S1479S,ORF1a:YP_009725295.1:exon1:c.A4437G:p.S1479S,nsp3:YP_009742610.1:exon1:c.A1983G:p.S661S
NC_045512v2	4714	4714	T	C	exonic	ORF1a;ORF1ab;nsp3		synonymous SNV	ORF1ab:YP_009724389.1:exon1:c.T4449C:p.V1483V,ORF1a:YP_009725295.1:exon1:c.T4449C:p.V1483V,nsp3:YP_009742610.1:exon1:c.T1995C:p.V665V
NC_045512v2	4722	4722	A	G	exonic	ORF1a;ORF1ab;nsp3		nonsynonymous SNV	ORF1ab:YP_009724389.1:exon1:c.A4457G:p.Y1486C,ORF1a:YP_009725295.1:exon1:c.A4457G:p.Y1486C,nsp3:YP_009742610.1:exon1:c.A2003G:p.Y668C
NC_045512v2	4723	4723	T	C	exonic	ORF1a;ORF1ab;nsp3		synonymous SNV	ORF1ab:YP_009724389.1:exon1:c.T4458C:p.Y1486Y,ORF1a:YP_009725295.1:exon1:c.T4458C:p.Y1486Y,nsp3:YP_009742610.1:exon1:c.T2004C:p.Y668Y
NC_045512v2	4724	4724	A	G	exonic	ORF1a;ORF1ab;nsp3		nonsynonymous SNV	ORF1ab:YP_009724389.1:exon1:c.A4459G:p.N1487D,ORF1a:YP_009725295.1:exon1:c.A4459G:p.N1487D,nsp3:YP_009742610.1:exon1:c.A2005G:p.N669D
NC_045512v2	4731	4731	A	G	exonic	ORF1a;ORF1ab;nsp3		nonsynonymous SNV	ORF1ab:YP_009724389.1:exon1:c.A4466G:p.Y1489C,ORF1a:YP_009725295.1:exon1:c.A4466G:p.Y1489C,nsp3:YP_009742610.1:exon1:c.A2012G:p.Y671C
NC_045512v2	4736	4736	A	G	exonic	ORF1a;ORF1ab;nsp3		nonsynonymous SNV	ORF1ab:YP_009724389.1:exon1:c.A4471G:p.T1491A,ORF1a:YP_009725295.1:exon1:c.A4471G:p.T1491A,nsp3:YP_009742610.1:exon1:c.A2017G:p.T673A
NC_045512v2	4749	4749	A	G	exonic	ORF1a;ORF1ab;nsp3		nonsynonymous SNV	ORF1ab:YP_009724389.1:exon1:c.A4484G:p.K1495R,ORF1a:YP_009725295.1:exon1:c.A4484G:p.K1495R,nsp3:YP_009742610.1:exon1:c.A2030G:p.K677R
NC_045512v2	4769	4769	A	G	exonic	ORF1a;ORF1ab;nsp3		nonsynonymous SNV	ORF1ab:YP_009724389.1:exon1:c.A4504G:p.I1502V,ORF1a:YP_009725295.1:exon1:c.A4504G:p.I1502V,nsp3:YP_009742610.1:exon1:c.A2050G:p.I684V
NC_045512v2	4774	4774	A	G	exonic	ORF1a;ORF1ab;nsp3		synonymous SNV	ORF1ab:YP_009724389.1:exon1:c.A4509G:p.E1503E,ORF1a:YP_009725295.1:exon1:c.A4509G:p.E1503E,nsp3:YP_009742610.1:exon1:c.A2055G:p.E685E
NC_045512v2	4781	4781	T	C	exonic	ORF1a;ORF1ab;nsp3		nonsynonymous SNV	ORF1ab:YP_009724389.1:exon1:c.T4516C:p.S1506P,ORF1a:YP_009725295.1:exon1:c.T4516C:p.S1506P,nsp3:YP_009742610.1:exon1:c.T2062C:p.S688P
NC_045512v2	4783	4783	A	G	exonic	ORF1a;ORF1ab;nsp3		synonymous SNV	ORF1ab:YP_009724389.1:exon1:c.A4518G:p.S1506S,ORF1a:YP_009725295.1:exon1:c.A4518G:p.S1506S,nsp3:YP_009742610.1:exon1:c.A2064G:p.S688S
NC_045512v2	4786	4786	T	C	exonic	ORF1a;ORF1ab;nsp3		synonymous SNV	ORF1ab:YP_009724389.1:exon1:c.T4521C:p.L1507L,ORF1a:YP_009725295.1:exon1:c.T4521C:p.L1507L,nsp3:YP_009742610.1:exon1:c.T2067C:p.L689L
NC_045512v2	4793	4793	T	C	exonic	ORF1a;ORF1ab;nsp3		nonsynonymous SNV	ORF1ab:YP_009724389.1:exon1:c.T4528C:p.S1510P,ORF1a:YP_009725295.1:exon1:c.T4528C:p.S1510P,nsp3:YP_009742610.1:exon1:c.T2074C:p.S692P
NC_045512v2	4798	4798	T	C	exonic	ORF1a;ORF1ab;nsp3		synonymous SNV	ORF1ab:YP_009724389.1:exon1:c.T4533C:p.Y1511Y,ORF1a:YP_009725295.1:exon1:c.T4533C:p.Y1511Y,nsp3:YP_009742610.1:exon1:c.T2079C:p.Y693Y
NC_045512v2	4799	4799	A	G	exonic	ORF1a;ORF1ab;nsp3		nonsynonymous SNV	ORF1ab:YP_009724389.1:exon1:c.A4534G:p.K1512E,ORF1a:YP_009725295.1:exon1:c.A4534G:p.K1512E,nsp3:YP_009742610.1:exon1:c.A2080G:p.K694E
NC_045512v2	4800	4800	A	G	exonic	ORF1a;ORF1ab;nsp3		nonsynonymous SNV	ORF1ab:YP_009724389.1:exon1:c.A4535G:p.K1512R,ORF1a:YP_009725295.1:exon1:c.A4535G:p.K1512R,nsp3:YP_009742610.1:exon1:c.A2081G:p.K694R
NC_045512v2	4811	4811	T	C	exonic	ORF1a;ORF1ab;nsp3		nonsynonymous SNV	ORF1ab:YP_009724389.1:exon1:c.T4546C:p.Y1516H,ORF1a:YP_009725295.1:exon1:c.T4546C:p.Y1516H,nsp3:YP_009742610.1:exon1:c.T2092C:p.Y698H
NC_045512v2	4812	4812	A	G	exonic	ORF1a;ORF1ab;nsp3		nonsynonymous SNV	ORF1ab:YP_009724389.1:exon1:c.A4547G:p.Y1516C,ORF1a:YP_009725295.1:exon1:c.A4547G:p.Y1516C,nsp3:YP_009742610.1:exon1:c.A2093G:p.Y698C
NC_045512v2	4813	4813	T	C	exonic	ORF1a;ORF1ab;nsp3		synonymous SNV	ORF1ab:YP_009724389.1:exon1:c.T4548C:p.Y1516Y,ORF1a:YP_009725295.1:exon1:c.T4548C:p.Y1516Y,nsp3:YP_009742610.1:exon1:c.T2094C:p.Y698Y
NC_045512v2	4822	4822	A	G	exonic	ORF1a;ORF1ab;nsp3		synonymous SNV	ORF1ab:YP_009724389.1:exon1:c.A4557G:p.Q1519Q,ORF1a:YP_009725295.1:exon1:c.A4557G:p.Q1519Q,nsp3:YP_009742610.1:exon1:c.A2103G:p.Q701Q
NC_045512v2	4825	4825	T	C	exonic	ORF1a;ORF1ab;nsp3		synonymous SNV	ORF1ab:YP_009724389.1:exon1:c.T4560C:p.S1520S,ORF1a:YP_009725295.1:exon1:c.T4560C:p.S1520S,nsp3:YP_009742610.1:exon1:c.T2106C:p.S702S
NC_045512v2	4826	4826	A	G	exonic	ORF1a;ORF1ab;nsp3		nonsynonymous SNV	ORF1ab:YP_009724389.1:exon1:c.A4561G:p.T1521A,ORF1a:YP_009725295.1:exon1:c.A4561G:p.T1521A,nsp3:YP_009742610.1:exon1:c.A2107G:p.T703A
NC_045512v2	4834	4834	A	G	exonic	ORF1a;ORF1ab;nsp3		synonymous SNV	ORF1ab:YP_009724389.1:exon1:c.A4569G:p.L1523L,ORF1a:YP_009725295.1:exon1:c.A4569G:p.L1523L,nsp3:YP_009742610.1:exon1:c.A2115G:p.L705L
NC_045512v2	4837	4837	T	C	exonic	ORF1a;ORF1ab;nsp3		synonymous SNV	ORF1ab:YP_009724389.1:exon1:c.T4572C:p.G1524G,ORF1a:YP_009725295.1:exon1:c.T4572C:p.G1524G,nsp3:YP_009742610.1:exon1:c.T2118C:p.G706G
NC_045512v2	4840	4840	A	G	exonic	ORF1a;ORF1ab;nsp3		nonsynonymous SNV	ORF1ab:YP_009724389.1:exon1:c.A4575G:p.I1525M,ORF1a:YP_009725295.1:exon1:c.A4575G:p.I1525M,nsp3:YP_009742610.1:exon1:c.A2121G:p.I707M
NC_045512v2	4842	4842	A	G	exonic	ORF1a;ORF1ab;nsp3		nonsynonymous SNV	ORF1ab:YP_009724389.1:exon1:c.A4577G:p.E1526G,ORF1a:YP_009725295.1:exon1:c.A4577G:p.E1526G,nsp3:YP_009742610.1:exon1:c.A2123G:p.E708G
NC_045512v2	4843	4843	A	G	exonic	ORF1a;ORF1ab;nsp3		synonymous SNV	ORF1ab:YP_009724389.1:exon1:c.A4578G:p.E1526E,ORF1a:YP_009725295.1:exon1:c.A4578G:p.E1526E,nsp3:YP_009742610.1:exon1:c.A2124G:p.E708E
NC_045512v2	4848	4848	T	C	exonic	ORF1a;ORF1ab;nsp3		nonsynonymous SNV	ORF1ab:YP_009724389.1:exon1:c.T4583C:p.L1528P,ORF1a:YP_009725295.1:exon1:c.T4583C:p.L1528P,nsp3:YP_009742610.1:exon1:c.T2129C:p.L710P
NC_045512v2	4849	4849	T	C	exonic	ORF1a;ORF1ab;nsp3		synonymous SNV	ORF1ab:YP_009724389.1:exon1:c.T4584C:p.L1528L,ORF1a:YP_009725295.1:exon1:c.T4584C:p.L1528L,nsp3:YP_009742610.1:exon1:c.T2130C:p.L710L
NC_045512v2	4850	4850	A	G	exonic	ORF1a;ORF1ab;nsp3		nonsynonymous SNV	ORF1ab:YP_009724389.1:exon1:c.A4585G:p.K1529E,ORF1a:YP_009725295.1:exon1:c.A4585G:p.K1529E,nsp3:YP_009742610.1:exon1:c.A2131G:p.K711E
NC_045512v2	4851	4851	A	G	exonic	ORF1a;ORF1ab;nsp3		nonsynonymous SNV	ORF1ab:YP_009724389.1:exon1:c.A4586G:p.K1529R,ORF1a:YP_009725295.1:exon1:c.A4586G:p.K1529R,nsp3:YP_009742610.1:exon1:c.A2132G:p.K711R
NC_045512v2	4858	4858	T	C	exonic	ORF1a;ORF1ab;nsp3		synonymous SNV	ORF1ab:YP_009724389.1:exon1:c.T4593C:p.G1531G,ORF1a:YP_009725295.1:exon1:c.T4593C:p.G1531G,nsp3:YP_009742610.1:exon1:c.T2139C:p.G713G
NC_045512v2	4863	4863	A	G	exonic	ORF1a;ORF1ab;nsp3		nonsynonymous SNV	ORF1ab:YP_009724389.1:exon1:c.A4598G:p.K1533R,ORF1a:YP_009725295.1:exon1:c.A4598G:p.K1533R,nsp3:YP_009742610.1:exon1:c.A2144G:p.K715R
NC_045512v2	4871	4871	T	C	exonic	ORF1a;ORF1ab;nsp3		nonsynonymous SNV	ORF1ab:YP_009724389.1:exon1:c.T4606C:p.Y1536H,ORF1a:YP_009725295.1:exon1:c.T4606C:p.Y1536H,nsp3:YP_009742610.1:exon1:c.T2152C:p.Y718H
NC_045512v2	4873	4873	T	C	exonic	ORF1a;ORF1ab;nsp3		synonymous SNV	ORF1ab:YP_009724389.1:exon1:c.T4608C:p.Y1536Y,ORF1a:YP_009725295.1:exon1:c.T4608C:p.Y1536Y,nsp3:YP_009742610.1:exon1:c.T2154C:p.Y718Y
NC_045512v2	4903	4903	A	G	exonic	ORF1a;ORF1ab;nsp3		synonymous SNV	ORF1ab:YP_009724389.1:exon1:c.A4638G:p.L1546L,ORF1a:YP_009725295.1:exon1:c.A4638G:p.L1546L,nsp3:YP_009742610.1:exon1:c.A2184G:p.L728L
NC_045512v2	4912	4912	A	G	exonic	ORF1a;ORF1ab;nsp3		synonymous SNV	ORF1ab:YP_009724389.1:exon1:c.A4647G:p.E1549E,ORF1a:YP_009725295.1:exon1:c.A4647G:p.E1549E,nsp3:YP_009742610.1:exon1:c.A2193G:p.E731E
NC_045512v2	4916	4916	A	G	exonic	ORF1a;ORF1ab;nsp3		nonsynonymous SNV	ORF1ab:YP_009724389.1:exon1:c.A4651G:p.I1551V,ORF1a:YP_009725295.1:exon1:c.A4651G:p.I1551V,nsp3:YP_009742610.1:exon1:c.A2197G:p.I733V
NC_045512v2	4933	4933	T	C	exonic	ORF1a;ORF1ab;nsp3		synonymous SNV	ORF1ab:YP_009724389.1:exon1:c.T4668C:p.L1556L,ORF1a:YP_009725295.1:exon1:c.T4668C:p.L1556L,nsp3:YP_009742610.1:exon1:c.T2214C:p.L738L
NC_045512v2	4934	4934	A	G	exonic	ORF1a;ORF1ab;nsp3		nonsynonymous SNV	ORF1ab:YP_009724389.1:exon1:c.A4669G:p.K1557E,ORF1a:YP_009725295.1:exon1:c.A4669G:p.K1557E,nsp3:YP_009742610.1:exon1:c.A2215G:p.K739E
NC_045512v2	4935	4935	A	G	exonic	ORF1a;ORF1ab;nsp3		nonsynonymous SNV	ORF1ab:YP_009724389.1:exon1:c.A4670G:p.K1557R,ORF1a:YP_009725295.1:exon1:c.A4670G:p.K1557R,nsp3:YP_009742610.1:exon1:c.A2216G:p.K739R
NC_045512v2	4944	4944	T	C	exonic	ORF1a;ORF1ab;nsp3		nonsynonymous SNV	ORF1ab:YP_009724389.1:exon1:c.T4679C:p.L1560P,ORF1a:YP_009725295.1:exon1:c.T4679C:p.L1560P,nsp3:YP_009742610.1:exon1:c.T2225C:p.L742P
NC_045512v2	4945	4945	T	C	exonic	ORF1a;ORF1ab;nsp3		synonymous SNV	ORF1ab:YP_009724389.1:exon1:c.T4680C:p.L1560L,ORF1a:YP_009725295.1:exon1:c.T4680C:p.L1560L,nsp3:YP_009742610.1:exon1:c.T2226C:p.L742L
NC_045512v2	4949	4949	T	C	exonic	ORF1a;ORF1ab;nsp3		synonymous SNV	ORF1ab:YP_009724389.1:exon1:c.T4684C:p.L1562L,ORF1a:YP_009725295.1:exon1:c.T4684C:p.L1562L,nsp3:YP_009742610.1:exon1:c.T2230C:p.L744L
NC_045512v2	4957	4957	A	G	exonic	ORF1a;ORF1ab;nsp3		synonymous SNV	ORF1ab:YP_009724389.1:exon1:c.A4692G:p.E1564E,ORF1a:YP_009725295.1:exon1:c.A4692G:p.E1564E,nsp3:YP_009742610.1:exon1:c.A2238G:p.E746E
NC_045512v2	4959	4959	T	C	exonic	ORF1a;ORF1ab;nsp3		nonsynonymous SNV	ORF1ab:YP_009724389.1:exon1:c.T4694C:p.V1565A,ORF1a:YP_009725295.1:exon1:c.T4694C:p.V1565A,nsp3:YP_009742610.1:exon1:c.T2240C:p.V747A
NC_045512v2	4966	4966	T	C	exonic	ORF1a;ORF1ab;nsp3		synonymous SNV	ORF1ab:YP_009724389.1:exon1:c.T4701C:p.T1567T,ORF1a:YP_009725295.1:exon1:c.T4701C:p.T1567T,nsp3:YP_009742610.1:exon1:c.T2247C:p.T749T
NC_045512v2	4968	4968	T	C	exonic	ORF1a;ORF1ab;nsp3		nonsynonymous SNV	ORF1ab:YP_009724389.1:exon1:c.T4703C:p.I1568T,ORF1a:YP_009725295.1:exon1:c.T4703C:p.I1568T,nsp3:YP_009742610.1:exon1:c.T2249C:p.I750T
NC_045512v2	4969	4969	T	C	exonic	ORF1a;ORF1ab;nsp3		synonymous SNV	ORF1ab:YP_009724389.1:exon1:c.T4704C:p.I1568I,ORF1a:YP_009725295.1:exon1:c.T4704C:p.I1568I,nsp3:YP_009742610.1:exon1:c.T2250C:p.I750I
NC_045512v2	4970	4970	A	G	exonic	ORF1a;ORF1ab;nsp3		nonsynonymous SNV	ORF1ab:YP_009724389.1:exon1:c.A4705G:p.K1569E,ORF1a:YP_009725295.1:exon1:c.A4705G:p.K1569E,nsp3:YP_009742610.1:exon1:c.A2251G:p.K751E
NC_045512v2	4971	4971	A	G	exonic	ORF1a;ORF1ab;nsp3		nonsynonymous SNV	ORF1ab:YP_009724389.1:exon1:c.A4706G:p.K1569R,ORF1a:YP_009725295.1:exon1:c.A4706G:p.K1569R,nsp3:YP_009742610.1:exon1:c.A2252G:p.K751R
NC_045512v2	4979	4979	A	G	exonic	ORF1a;ORF1ab;nsp3		nonsynonymous SNV	ORF1ab:YP_009724389.1:exon1:c.A4714G:p.T1572A,ORF1a:YP_009725295.1:exon1:c.A4714G:p.T1572A,nsp3:YP_009742610.1:exon1:c.A2260G:p.T754A
NC_045512v2	4982	4982	A	G	exonic	ORF1a;ORF1ab;nsp3		nonsynonymous SNV	ORF1ab:YP_009724389.1:exon1:c.A4717G:p.T1573A,ORF1a:YP_009725295.1:exon1:c.A4717G:p.T1573A,nsp3:YP_009742610.1:exon1:c.A2263G:p.T755A
NC_045512v2	4987	4987	A	G	exonic	ORF1a;ORF1ab;nsp3		synonymous SNV	ORF1ab:YP_009724389.1:exon1:c.A4722G:p.V1574V,ORF1a:YP_009725295.1:exon1:c.A4722G:p.V1574V,nsp3:YP_009742610.1:exon1:c.A2268G:p.V756V
NC_045512v2	5006	5006	A	G	exonic	ORF1a;ORF1ab;nsp3		nonsynonymous SNV	ORF1ab:YP_009724389.1:exon1:c.A4741G:p.T1581A,ORF1a:YP_009725295.1:exon1:c.A4741G:p.T1581A,nsp3:YP_009742610.1:exon1:c.A2287G:p.T763A
NC_045512v2	5021	5021	A	G	exonic	ORF1a;ORF1ab;nsp3		nonsynonymous SNV	ORF1ab:YP_009724389.1:exon1:c.A4756G:p.M1586V,ORF1a:YP_009725295.1:exon1:c.A4756G:p.M1586V,nsp3:YP_009742610.1:exon1:c.A2302G:p.M768V
NC_045512v2	5032	5032	A	G	exonic	ORF1a;ORF1ab;nsp3		synonymous SNV	ORF1ab:YP_009724389.1:exon1:c.A4767G:p.T1589T,ORF1a:YP_009725295.1:exon1:c.A4767G:p.T1589T,nsp3:YP_009742610.1:exon1:c.A2313G:p.T771T
NC_045512v2	5097	5097	A	G	exonic	ORF1a;ORF1ab;nsp3		nonsynonymous SNV	ORF1ab:YP_009724389.1:exon1:c.A4832G:p.N1611S,ORF1a:YP_009725295.1:exon1:c.A4832G:p.N1611S,nsp3:YP_009742610.1:exon1:c.A2378G:p.N793S
NC_045512v2	5111	5111	A	G	exonic	ORF1a;ORF1ab;nsp3		nonsynonymous SNV	ORF1ab:YP_009724389.1:exon1:c.A4846G:p.K1616E,ORF1a:YP_009725295.1:exon1:c.A4846G:p.K1616E,nsp3:YP_009742610.1:exon1:c.A2392G:p.K798E
NC_045512v2	5112	5112	A	G	exonic	ORF1a;ORF1ab;nsp3		nonsynonymous SNV	ORF1ab:YP_009724389.1:exon1:c.A4847G:p.K1616R,ORF1a:YP_009725295.1:exon1:c.A4847G:p.K1616R,nsp3:YP_009742610.1:exon1:c.A2393G:p.K798R
NC_045512v2	5128	5128	A	G	exonic	ORF1a;ORF1ab;nsp3		synonymous SNV	ORF1ab:YP_009724389.1:exon1:c.A4863G:p.L1621L,ORF1a:YP_009725295.1:exon1:c.A4863G:p.L1621L,nsp3:YP_009742610.1:exon1:c.A2409G:p.L803L
NC_045512v2	5364	5364	A	G	exonic	ORF1a;ORF1ab;nsp3		nonsynonymous SNV	ORF1ab:YP_009724389.1:exon1:c.A5099G:p.Y1700C,ORF1a:YP_009725295.1:exon1:c.A5099G:p.Y1700C,nsp3:YP_009742610.1:exon1:c.A2645G:p.Y882C
NC_045512v2	5421	5421	A	G	exonic	ORF1a;ORF1ab;nsp3		nonsynonymous SNV	ORF1ab:YP_009724389.1:exon1:c.A5156G:p.N1719S,ORF1a:YP_009725295.1:exon1:c.A5156G:p.N1719S,nsp3:YP_009742610.1:exon1:c.A2702G:p.N901S
NC_045512v2	5423	5423	A	G	exonic	ORF1a;ORF1ab;nsp3		nonsynonymous SNV	ORF1ab:YP_009724389.1:exon1:c.A5158G:p.K1720E,ORF1a:YP_009725295.1:exon1:c.A5158G:p.K1720E,nsp3:YP_009742610.1:exon1:c.A2704G:p.K902E
NC_045512v2	5424	5424	A	G	exonic	ORF1a;ORF1ab;nsp3		nonsynonymous SNV	ORF1ab:YP_009724389.1:exon1:c.A5159G:p.K1720R,ORF1a:YP_009725295.1:exon1:c.A5159G:p.K1720R,nsp3:YP_009742610.1:exon1:c.A2705G:p.K902R
NC_045512v2	5431	5431	A	G	exonic	ORF1a;ORF1ab;nsp3		synonymous SNV	ORF1ab:YP_009724389.1:exon1:c.A5166G:p.V1722V,ORF1a:YP_009725295.1:exon1:c.A5166G:p.V1722V,nsp3:YP_009742610.1:exon1:c.A2712G:p.V904V
NC_045512v2	5440	5440	A	G	exonic	ORF1a;ORF1ab;nsp3		synonymous SNV	ORF1ab:YP_009724389.1:exon1:c.A5175G:p.L1725L,ORF1a:YP_009725295.1:exon1:c.A5175G:p.L1725L,nsp3:YP_009742610.1:exon1:c.A2721G:p.L907L
NC_045512v2	5450	5450	A	G	exonic	ORF1a;ORF1ab;nsp3		nonsynonymous SNV	ORF1ab:YP_009724389.1:exon1:c.A5185G:p.R1729G,ORF1a:YP_009725295.1:exon1:c.A5185G:p.R1729G,nsp3:YP_009742610.1:exon1:c.A2731G:p.R911G
NC_045512v2	5466	5466	A	G	exonic	ORF1a;ORF1ab;nsp3		nonsynonymous SNV	ORF1ab:YP_009724389.1:exon1:c.A5201G:p.Y1734C,ORF1a:YP_009725295.1:exon1:c.A5201G:p.Y1734C,nsp3:YP_009742610.1:exon1:c.A2747G:p.Y916C
NC_045512v2	5626	5626	T	C	exonic	ORF1a;ORF1ab;nsp3		synonymous SNV	ORF1ab:YP_009724389.1:exon1:c.T5361C:p.C1787C,ORF1a:YP_009725295.1:exon1:c.T5361C:p.C1787C,nsp3:YP_009742610.1:exon1:c.T2907C:p.C969C
NC_045512v2	5636	5636	A	G	exonic	ORF1a;ORF1ab;nsp3		nonsynonymous SNV	ORF1ab:YP_009724389.1:exon1:c.A5371G:p.K1791E,ORF1a:YP_009725295.1:exon1:c.A5371G:p.K1791E,nsp3:YP_009742610.1:exon1:c.A2917G:p.K973E
NC_045512v2	5637	5637	A	G	exonic	ORF1a;ORF1ab;nsp3		nonsynonymous SNV	ORF1ab:YP_009724389.1:exon1:c.A5372G:p.K1791R,ORF1a:YP_009725295.1:exon1:c.A5372G:p.K1791R,nsp3:YP_009742610.1:exon1:c.A2918G:p.K973R
NC_045512v2	5644	5644	T	C	exonic	ORF1a;ORF1ab;nsp3		synonymous SNV	ORF1ab:YP_009724389.1:exon1:c.T5379C:p.A1793A,ORF1a:YP_009725295.1:exon1:c.T5379C:p.A1793A,nsp3:YP_009742610.1:exon1:c.T2925C:p.A975A
NC_045512v2	5648	5648	A	G	exonic	ORF1a;ORF1ab;nsp3		nonsynonymous SNV	ORF1ab:YP_009724389.1:exon1:c.A5383G:p.K1795E,ORF1a:YP_009725295.1:exon1:c.A5383G:p.K1795E,nsp3:YP_009742610.1:exon1:c.A2929G:p.K977E
NC_045512v2	5649	5649	A	G	exonic	ORF1a;ORF1ab;nsp3		nonsynonymous SNV	ORF1ab:YP_009724389.1:exon1:c.A5384G:p.K1795R,ORF1a:YP_009725295.1:exon1:c.A5384G:p.K1795R,nsp3:YP_009742610.1:exon1:c.A2930G:p.K977R
NC_045512v2	5674	5674	T	C	exonic	ORF1a;ORF1ab;nsp3		synonymous SNV	ORF1ab:YP_009724389.1:exon1:c.T5409C:p.P1803P,ORF1a:YP_009725295.1:exon1:c.T5409C:p.P1803P,nsp3:YP_009742610.1:exon1:c.T2955C:p.P985P
NC_045512v2	5675	5675	T	C	exonic	ORF1a;ORF1ab;nsp3		nonsynonymous SNV	ORF1ab:YP_009724389.1:exon1:c.T5410C:p.F1804L,ORF1a:YP_009725295.1:exon1:c.T5410C:p.F1804L,nsp3:YP_009742610.1:exon1:c.T2956C:p.F986L
NC_045512v2	5676	5676	T	C	exonic	ORF1a;ORF1ab;nsp3		nonsynonymous SNV	ORF1ab:YP_009724389.1:exon1:c.T5411C:p.F1804S,ORF1a:YP_009725295.1:exon1:c.T5411C:p.F1804S,nsp3:YP_009742610.1:exon1:c.T2957C:p.F986S
NC_045512v2	5855	5855	A	G	exonic	ORF1a;ORF1ab;nsp3		nonsynonymous SNV	ORF1ab:YP_009724389.1:exon1:c.A5590G:p.T1864A,ORF1a:YP_009725295.1:exon1:c.A5590G:p.T1864A,nsp3:YP_009742610.1:exon1:c.A3136G:p.T1046A
NC_045512v2	5875	5875	A	G	exonic	ORF1a;ORF1ab;nsp3		synonymous SNV	ORF1ab:YP_009724389.1:exon1:c.A5610G:p.E1870E,ORF1a:YP_009725295.1:exon1:c.A5610G:p.E1870E,nsp3:YP_009742610.1:exon1:c.A3156G:p.E1052E
NC_045512v2	5877	5877	A	G	exonic	ORF1a;ORF1ab;nsp3		nonsynonymous SNV	ORF1ab:YP_009724389.1:exon1:c.A5612G:p.N1871S,ORF1a:YP_009725295.1:exon1:c.A5612G:p.N1871S,nsp3:YP_009742610.1:exon1:c.A3158G:p.N1053S
NC_045512v2	5883	5883	A	G	exonic	ORF1a;ORF1ab;nsp3		nonsynonymous SNV	ORF1ab:YP_009724389.1:exon1:c.A5618G:p.Y1873C,ORF1a:YP_009725295.1:exon1:c.A5618G:p.Y1873C,nsp3:YP_009742610.1:exon1:c.A3164G:p.Y1055C
NC_045512v2	5888	5888	A	G	exonic	ORF1a;ORF1ab;nsp3		nonsynonymous SNV	ORF1ab:YP_009724389.1:exon1:c.A5623G:p.T1875A,ORF1a:YP_009725295.1:exon1:c.A5623G:p.T1875A,nsp3:YP_009742610.1:exon1:c.A3169G:p.T1057A
NC_045512v2	5899	5899	A	G	exonic	ORF1a;ORF1ab;nsp3		synonymous SNV	ORF1ab:YP_009724389.1:exon1:c.A5634G:p.K1878K,ORF1a:YP_009725295.1:exon1:c.A5634G:p.K1878K,nsp3:YP_009742610.1:exon1:c.A3180G:p.K1060K
NC_045512v2	5910	5910	A	G	exonic	ORF1a;ORF1ab;nsp3		nonsynonymous SNV	ORF1ab:YP_009724389.1:exon1:c.A5645G:p.Y1882C,ORF1a:YP_009725295.1:exon1:c.A5645G:p.Y1882C,nsp3:YP_009742610.1:exon1:c.A3191G:p.Y1064C
NC_045512v2	5910	5910	T	C	exonic	ORF1a;ORF1ab;nsp3		nonsynonymous SNV	ORF1ab:YP_009724389.1:exon1:c.A5645C:p.Y1882S,ORF1a:YP_009725295.1:exon1:c.A5645C:p.Y1882S,nsp3:YP_009742610.1:exon1:c.A3191C:p.Y1064S
NC_045512v2	5914	5914	A	G	exonic	ORF1a;ORF1ab;nsp3		synonymous SNV	ORF1ab:YP_009724389.1:exon1:c.A5649G:p.K1883K,ORF1a:YP_009725295.1:exon1:c.A5649G:p.K1883K,nsp3:YP_009742610.1:exon1:c.A3195G:p.K1065K
NC_045512v2	5914	5914	T	C	exonic	ORF1a;ORF1ab;nsp3		nonsynonymous SNV	ORF1ab:YP_009724389.1:exon1:c.A5649C:p.K1883N,ORF1a:YP_009725295.1:exon1:c.A5649C:p.K1883N,nsp3:YP_009742610.1:exon1:c.A3195C:p.K1065N
NC_045512v2	5933	5933	A	G	exonic	ORF1a;ORF1ab;nsp3		nonsynonymous SNV	ORF1ab:YP_009724389.1:exon1:c.A5668G:p.T1890A,ORF1a:YP_009725295.1:exon1:c.A5668G:p.T1890A,nsp3:YP_009742610.1:exon1:c.A3214G:p.T1072A
NC_045512v2	5939	5939	T	C	exonic	ORF1a;ORF1ab;nsp3		nonsynonymous SNV	ORF1ab:YP_009724389.1:exon1:c.A5674C:p.I1892L,ORF1a:YP_009725295.1:exon1:c.A5674C:p.I1892L,nsp3:YP_009742610.1:exon1:c.A3220C:p.I1074L
NC_045512v2	5948	5948	T	C	exonic	ORF1a;ORF1ab;nsp3		nonsynonymous SNV	ORF1ab:YP_009724389.1:exon1:c.A5683C:p.K1895Q,ORF1a:YP_009725295.1:exon1:c.A5683C:p.K1895Q,nsp3:YP_009742610.1:exon1:c.A3229C:p.K1077Q
NC_045512v2	5949	5949	T	C	exonic	ORF1a;ORF1ab;nsp3		nonsynonymous SNV	ORF1ab:YP_009724389.1:exon1:c.A5684C:p.K1895T,ORF1a:YP_009725295.1:exon1:c.A5684C:p.K1895T,nsp3:YP_009742610.1:exon1:c.A3230C:p.K1077T
NC_045512v2	5964	5964	A	G	exonic	ORF1a;ORF1ab;nsp3		nonsynonymous SNV	ORF1ab:YP_009724389.1:exon1:c.A5699G:p.Y1900C,ORF1a:YP_009725295.1:exon1:c.A5699G:p.Y1900C,nsp3:YP_009742610.1:exon1:c.A3245G:p.Y1082C
NC_045512v2	5964	5964	T	C	exonic	ORF1a;ORF1ab;nsp3		nonsynonymous SNV	ORF1ab:YP_009724389.1:exon1:c.A5699C:p.Y1900S,ORF1a:YP_009725295.1:exon1:c.A5699C:p.Y1900S,nsp3:YP_009742610.1:exon1:c.A3245C:p.Y1082S
NC_045512v2	5966	5966	A	G	exonic	ORF1a;ORF1ab;nsp3		nonsynonymous SNV	ORF1ab:YP_009724389.1:exon1:c.A5701G:p.K1901E,ORF1a:YP_009725295.1:exon1:c.A5701G:p.K1901E,nsp3:YP_009742610.1:exon1:c.A3247G:p.K1083E
NC_045512v2	5967	5967	A	G	exonic	ORF1a;ORF1ab;nsp3		nonsynonymous SNV	ORF1ab:YP_009724389.1:exon1:c.A5702G:p.K1901R,ORF1a:YP_009725295.1:exon1:c.A5702G:p.K1901R,nsp3:YP_009742610.1:exon1:c.A3248G:p.K1083R
NC_045512v2	5971	5971	A	G	exonic	ORF1a;ORF1ab;nsp3		synonymous SNV	ORF1ab:YP_009724389.1:exon1:c.A5706G:p.K1902K,ORF1a:YP_009725295.1:exon1:c.A5706G:p.K1902K,nsp3:YP_009742610.1:exon1:c.A3252G:p.K1084K
NC_045512v2	5976	5976	A	G	exonic	ORF1a;ORF1ab;nsp3		nonsynonymous SNV	ORF1ab:YP_009724389.1:exon1:c.A5711G:p.N1904S,ORF1a:YP_009725295.1:exon1:c.A5711G:p.N1904S,nsp3:YP_009742610.1:exon1:c.A3257G:p.N1086S
NC_045512v2	6131	6131	A	G	exonic	ORF1a;ORF1ab;nsp3		nonsynonymous SNV	ORF1ab:YP_009724389.1:exon1:c.A5866G:p.K1956E,ORF1a:YP_009725295.1:exon1:c.A5866G:p.K1956E,nsp3:YP_009742610.1:exon1:c.A3412G:p.K1138E
NC_045512v2	6132	6132	A	G	exonic	ORF1a;ORF1ab;nsp3		nonsynonymous SNV	ORF1ab:YP_009724389.1:exon1:c.A5867G:p.K1956R,ORF1a:YP_009725295.1:exon1:c.A5867G:p.K1956R,nsp3:YP_009742610.1:exon1:c.A3413G:p.K1138R
NC_045512v2	6137	6137	A	G	exonic	ORF1a;ORF1ab;nsp3		nonsynonymous SNV	ORF1ab:YP_009724389.1:exon1:c.A5872G:p.T1958A,ORF1a:YP_009725295.1:exon1:c.A5872G:p.T1958A,nsp3:YP_009742610.1:exon1:c.A3418G:p.T1140A
NC_045512v2	6180	6180	A	G	exonic	ORF1a;ORF1ab;nsp3		nonsynonymous SNV	ORF1ab:YP_009724389.1:exon1:c.A5915G:p.Y1972C,ORF1a:YP_009725295.1:exon1:c.A5915G:p.Y1972C,nsp3:YP_009742610.1:exon1:c.A3461G:p.Y1154C
NC_045512v2	6203	6203	A	G	exonic	ORF1a;ORF1ab;nsp3		nonsynonymous SNV	ORF1ab:YP_009724389.1:exon1:c.A5938G:p.K1980E,ORF1a:YP_009725295.1:exon1:c.A5938G:p.K1980E,nsp3:YP_009742610.1:exon1:c.A3484G:p.K1162E
NC_045512v2	6393	6393	A	G	exonic	ORF1a;ORF1ab;nsp3		nonsynonymous SNV	ORF1ab:YP_009724389.1:exon1:c.A6128G:p.D2043G,ORF1a:YP_009725295.1:exon1:c.A6128G:p.D2043G,nsp3:YP_009742610.1:exon1:c.A3674G:p.D1225G
NC_045512v2	6399	6399	A	G	exonic	ORF1a;ORF1ab;nsp3		nonsynonymous SNV	ORF1ab:YP_009724389.1:exon1:c.A6134G:p.K2045R,ORF1a:YP_009725295.1:exon1:c.A6134G:p.K2045R,nsp3:YP_009742610.1:exon1:c.A3680G:p.K1227R
NC_045512v2	6400	6400	A	G	exonic	ORF1a;ORF1ab;nsp3		synonymous SNV	ORF1ab:YP_009724389.1:exon1:c.A6135G:p.K2045K,ORF1a:YP_009725295.1:exon1:c.A6135G:p.K2045K,nsp3:YP_009742610.1:exon1:c.A3681G:p.K1227K
NC_045512v2	6412	6412	A	G	exonic	ORF1a;ORF1ab;nsp3		synonymous SNV	ORF1ab:YP_009724389.1:exon1:c.A6147G:p.E2049E,ORF1a:YP_009725295.1:exon1:c.A6147G:p.E2049E,nsp3:YP_009742610.1:exon1:c.A3693G:p.E1231E
NC_045512v2	6418	6418	A	G	exonic	ORF1a;ORF1ab;nsp3		synonymous SNV	ORF1ab:YP_009724389.1:exon1:c.A6153G:p.V2051V,ORF1a:YP_009725295.1:exon1:c.A6153G:p.V2051V,nsp3:YP_009742610.1:exon1:c.A3699G:p.V1233V
NC_045512v2	6459	6459	A	G	exonic	ORF1a;ORF1ab;nsp3		nonsynonymous SNV	ORF1ab:YP_009724389.1:exon1:c.A6194G:p.N2065S,ORF1a:YP_009725295.1:exon1:c.A6194G:p.N2065S,nsp3:YP_009742610.1:exon1:c.A3740G:p.N1247S
NC_045512v2	6465	6465	A	G	exonic	ORF1a;ORF1ab;nsp3		nonsynonymous SNV	ORF1ab:YP_009724389.1:exon1:c.A6200G:p.K2067R,ORF1a:YP_009725295.1:exon1:c.A6200G:p.K2067R,nsp3:YP_009742610.1:exon1:c.A3746G:p.K1249R
NC_045512v2	6481	6481	A	G	exonic	ORF1a;ORF1ab;nsp3		synonymous SNV	ORF1ab:YP_009724389.1:exon1:c.A6216G:p.V2072V,ORF1a:YP_009725295.1:exon1:c.A6216G:p.V2072V,nsp3:YP_009742610.1:exon1:c.A3762G:p.V1254V
NC_045512v2	6518	6518	A	G	exonic	ORF1a;ORF1ab;nsp3		nonsynonymous SNV	ORF1ab:YP_009724389.1:exon1:c.A6253G:p.K2085E,ORF1a:YP_009725295.1:exon1:c.A6253G:p.K2085E,nsp3:YP_009742610.1:exon1:c.A3799G:p.K1267E
NC_045512v2	6551	6551	A	G	exonic	ORF1a;ORF1ab;nsp3		nonsynonymous SNV	ORF1ab:YP_009724389.1:exon1:c.A6286G:p.M2096V,ORF1a:YP_009725295.1:exon1:c.A6286G:p.M2096V,nsp3:YP_009742610.1:exon1:c.A3832G:p.M1278V
NC_045512v2	6587	6587	A	G	exonic	ORF1a;ORF1ab;nsp3		nonsynonymous SNV	ORF1ab:YP_009724389.1:exon1:c.A6322G:p.K2108E,ORF1a:YP_009725295.1:exon1:c.A6322G:p.K2108E,nsp3:YP_009742610.1:exon1:c.A3868G:p.K1290E
NC_045512v2	6604	6604	A	G	exonic	ORF1a;ORF1ab;nsp3		synonymous SNV	ORF1ab:YP_009724389.1:exon1:c.A6339G:p.L2113L,ORF1a:YP_009725295.1:exon1:c.A6339G:p.L2113L,nsp3:YP_009742610.1:exon1:c.A3885G:p.L1295L
NC_045512v2	6608	6608	A	G	exonic	ORF1a;ORF1ab;nsp3		nonsynonymous SNV	ORF1ab:YP_009724389.1:exon1:c.A6343G:p.R2115G,ORF1a:YP_009725295.1:exon1:c.A6343G:p.R2115G,nsp3:YP_009742610.1:exon1:c.A3889G:p.R1297G
NC_045512v2	6687	6687	A	G	exonic	ORF1a;ORF1ab;nsp3		nonsynonymous SNV	ORF1ab:YP_009724389.1:exon1:c.A6422G:p.Y2141C,ORF1a:YP_009725295.1:exon1:c.A6422G:p.Y2141C,nsp3:YP_009742610.1:exon1:c.A3968G:p.Y1323C
NC_045512v2	6693	6693	A	G	exonic	ORF1a;ORF1ab;nsp3		nonsynonymous SNV	ORF1ab:YP_009724389.1:exon1:c.A6428G:p.K2143R,ORF1a:YP_009725295.1:exon1:c.A6428G:p.K2143R,nsp3:YP_009742610.1:exon1:c.A3974G:p.K1325R
NC_045512v2	6707	6707	A	G	exonic	ORF1a;ORF1ab;nsp3		nonsynonymous SNV	ORF1ab:YP_009724389.1:exon1:c.A6442G:p.K2148E,ORF1a:YP_009725295.1:exon1:c.A6442G:p.K2148E,nsp3:YP_009742610.1:exon1:c.A3988G:p.K1330E
NC_045512v2	6719	6719	A	G	exonic	ORF1a;ORF1ab;nsp3		nonsynonymous SNV	ORF1ab:YP_009724389.1:exon1:c.A6454G:p.T2152A,ORF1a:YP_009725295.1:exon1:c.A6454G:p.T2152A,nsp3:YP_009742610.1:exon1:c.A4000G:p.T1334A
NC_045512v2	6737	6737	A	G	exonic	ORF1a;ORF1ab;nsp3		nonsynonymous SNV	ORF1ab:YP_009724389.1:exon1:c.A6472G:p.T2158A,ORF1a:YP_009725295.1:exon1:c.A6472G:p.T2158A,nsp3:YP_009742610.1:exon1:c.A4018G:p.T1340A
NC_045512v2	6768	6768	A	G	exonic	ORF1a;ORF1ab;nsp3		nonsynonymous SNV	ORF1ab:YP_009724389.1:exon1:c.A6503G:p.Y2168C,ORF1a:YP_009725295.1:exon1:c.A6503G:p.Y2168C,nsp3:YP_009742610.1:exon1:c.A4049G:p.Y1350C
NC_045512v2	6777	6777	A	G	exonic	ORF1a;ORF1ab;nsp3		nonsynonymous SNV	ORF1ab:YP_009724389.1:exon1:c.A6512G:p.Y2171C,ORF1a:YP_009725295.1:exon1:c.A6512G:p.Y2171C,nsp3:YP_009742610.1:exon1:c.A4058G:p.Y1353C
NC_045512v2	6785	6785	A	G	exonic	ORF1a;ORF1ab;nsp3		nonsynonymous SNV	ORF1ab:YP_009724389.1:exon1:c.A6520G:p.T2174A,ORF1a:YP_009725295.1:exon1:c.A6520G:p.T2174A,nsp3:YP_009742610.1:exon1:c.A4066G:p.T1356A
NC_045512v2	6790	6790	A	G	exonic	ORF1a;ORF1ab;nsp3		synonymous SNV	ORF1ab:YP_009724389.1:exon1:c.A6525G:p.L2175L,ORF1a:YP_009725295.1:exon1:c.A6525G:p.L2175L,nsp3:YP_009742610.1:exon1:c.A4071G:p.L1357L
NC_045512v2	6812	6812	A	G	exonic	ORF1a;ORF1ab;nsp3		nonsynonymous SNV	ORF1ab:YP_009724389.1:exon1:c.A6547G:p.T2183A,ORF1a:YP_009725295.1:exon1:c.A6547G:p.T2183A,nsp3:YP_009742610.1:exon1:c.A4093G:p.T1365A
NC_045512v2	6815	6815	A	G	exonic	ORF1a;ORF1ab;nsp3		nonsynonymous SNV	ORF1ab:YP_009724389.1:exon1:c.A6550G:p.R2184G,ORF1a:YP_009725295.1:exon1:c.A6550G:p.R2184G,nsp3:YP_009742610.1:exon1:c.A4096G:p.R1366G
NC_045512v2	6818	6818	A	G	exonic	ORF1a;ORF1ab;nsp3		nonsynonymous SNV	ORF1ab:YP_009724389.1:exon1:c.A6553G:p.S2185G,ORF1a:YP_009725295.1:exon1:c.A6553G:p.S2185G,nsp3:YP_009742610.1:exon1:c.A4099G:p.S1367G
NC_045512v2	6824	6824	A	G	exonic	ORF1a;ORF1ab;nsp3		nonsynonymous SNV	ORF1ab:YP_009724389.1:exon1:c.A6559G:p.N2187D,ORF1a:YP_009725295.1:exon1:c.A6559G:p.N2187D,nsp3:YP_009742610.1:exon1:c.A4105G:p.N1369D
NC_045512v2	6825	6825	A	G	exonic	ORF1a;ORF1ab;nsp3		nonsynonymous SNV	ORF1ab:YP_009724389.1:exon1:c.A6560G:p.N2187S,ORF1a:YP_009725295.1:exon1:c.A6560G:p.N2187S,nsp3:YP_009742610.1:exon1:c.A4106G:p.N1369S
NC_045512v2	6836	6836	A	G	exonic	ORF1a;ORF1ab;nsp3		nonsynonymous SNV	ORF1ab:YP_009724389.1:exon1:c.A6571G:p.K2191E,ORF1a:YP_009725295.1:exon1:c.A6571G:p.K2191E,nsp3:YP_009742610.1:exon1:c.A4117G:p.K1373E
NC_045512v2	6837	6837	A	G	exonic	ORF1a;ORF1ab;nsp3		nonsynonymous SNV	ORF1ab:YP_009724389.1:exon1:c.A6572G:p.K2191R,ORF1a:YP_009725295.1:exon1:c.A6572G:p.K2191R,nsp3:YP_009742610.1:exon1:c.A4118G:p.K1373R
NC_045512v2	6857	6857	A	G	exonic	ORF1a;ORF1ab;nsp3		nonsynonymous SNV	ORF1ab:YP_009724389.1:exon1:c.A6592G:p.I2198V,ORF1a:YP_009725295.1:exon1:c.A6592G:p.I2198V,nsp3:YP_009742610.1:exon1:c.A4138G:p.I1380V
NC_045512v2	6859	6859	A	G	exonic	ORF1a;ORF1ab;nsp3		nonsynonymous SNV	ORF1ab:YP_009724389.1:exon1:c.A6594G:p.I2198M,ORF1a:YP_009725295.1:exon1:c.A6594G:p.I2198M,nsp3:YP_009742610.1:exon1:c.A4140G:p.I1380M
NC_045512v2	6862	6862	A	G	exonic	ORF1a;ORF1ab;nsp3		synonymous SNV	ORF1ab:YP_009724389.1:exon1:c.A6597G:p.A2199A,ORF1a:YP_009725295.1:exon1:c.A6597G:p.A2199A,nsp3:YP_009742610.1:exon1:c.A4143G:p.A1381A
NC_045512v2	6863	6863	A	G	exonic	ORF1a;ORF1ab;nsp3		nonsynonymous SNV	ORF1ab:YP_009724389.1:exon1:c.A6598G:p.K2200E,ORF1a:YP_009725295.1:exon1:c.A6598G:p.K2200E,nsp3:YP_009742610.1:exon1:c.A4144G:p.K1382E
NC_045512v2	6867	6867	A	G	exonic	ORF1a;ORF1ab;nsp3		nonsynonymous SNV	ORF1ab:YP_009724389.1:exon1:c.A6602G:p.N2201S,ORF1a:YP_009725295.1:exon1:c.A6602G:p.N2201S,nsp3:YP_009742610.1:exon1:c.A4148G:p.N1383S
NC_045512v2	6875	6875	A	G	exonic	ORF1a;ORF1ab;nsp3		nonsynonymous SNV	ORF1ab:YP_009724389.1:exon1:c.A6610G:p.K2204E,ORF1a:YP_009725295.1:exon1:c.A6610G:p.K2204E,nsp3:YP_009742610.1:exon1:c.A4156G:p.K1386E
NC_045512v2	6876	6876	A	G	exonic	ORF1a;ORF1ab;nsp3		nonsynonymous SNV	ORF1ab:YP_009724389.1:exon1:c.A6611G:p.K2204R,ORF1a:YP_009725295.1:exon1:c.A6611G:p.K2204R,nsp3:YP_009742610.1:exon1:c.A4157G:p.K1386R
NC_045512v2	6887	6887	A	G	exonic	ORF1a;ORF1ab;nsp3		nonsynonymous SNV	ORF1ab:YP_009724389.1:exon1:c.A6622G:p.K2208E,ORF1a:YP_009725295.1:exon1:c.A6622G:p.K2208E,nsp3:YP_009742610.1:exon1:c.A4168G:p.K1390E
NC_045512v2	6888	6888	A	G	exonic	ORF1a;ORF1ab;nsp3		nonsynonymous SNV	ORF1ab:YP_009724389.1:exon1:c.A6623G:p.K2208R,ORF1a:YP_009725295.1:exon1:c.A6623G:p.K2208R,nsp3:YP_009742610.1:exon1:c.A4169G:p.K1390R
NC_045512v2	6898	6898	A	G	exonic	ORF1a;ORF1ab;nsp3		synonymous SNV	ORF1ab:YP_009724389.1:exon1:c.A6633G:p.L2211L,ORF1a:YP_009725295.1:exon1:c.A6633G:p.L2211L,nsp3:YP_009742610.1:exon1:c.A4179G:p.L1393L
NC_045512v2	6939	6939	A	G	exonic	ORF1a;ORF1ab;nsp3		nonsynonymous SNV	ORF1ab:YP_009724389.1:exon1:c.A6674G:p.K2225R,ORF1a:YP_009725295.1:exon1:c.A6674G:p.K2225R,nsp3:YP_009742610.1:exon1:c.A4220G:p.K1407R
NC_045512v2	6946	6946	A	G	exonic	ORF1a;ORF1ab;nsp3		nonsynonymous SNV	ORF1ab:YP_009724389.1:exon1:c.A6681G:p.I2227M,ORF1a:YP_009725295.1:exon1:c.A6681G:p.I2227M,nsp3:YP_009742610.1:exon1:c.A4227G:p.I1409M
NC_045512v2	6947	6947	A	G	exonic	ORF1a;ORF1ab;nsp3		nonsynonymous SNV	ORF1ab:YP_009724389.1:exon1:c.A6682G:p.N2228D,ORF1a:YP_009725295.1:exon1:c.A6682G:p.N2228D,nsp3:YP_009742610.1:exon1:c.A4228G:p.N1410D
NC_045512v2	6948	6948	A	G	exonic	ORF1a;ORF1ab;nsp3		nonsynonymous SNV	ORF1ab:YP_009724389.1:exon1:c.A6683G:p.N2228S,ORF1a:YP_009725295.1:exon1:c.A6683G:p.N2228S,nsp3:YP_009742610.1:exon1:c.A4229G:p.N1410S
NC_045512v2	6953	6953	A	G	exonic	ORF1a;ORF1ab;nsp3		nonsynonymous SNV	ORF1ab:YP_009724389.1:exon1:c.A6688G:p.I2230V,ORF1a:YP_009725295.1:exon1:c.A6688G:p.I2230V,nsp3:YP_009742610.1:exon1:c.A4234G:p.I1412V
NC_045512v2	6973	6973	A	G	exonic	ORF1a;ORF1ab;nsp3		synonymous SNV	ORF1ab:YP_009724389.1:exon1:c.A6708G:p.L2236L,ORF1a:YP_009725295.1:exon1:c.A6708G:p.L2236L,nsp3:YP_009742610.1:exon1:c.A4254G:p.L1418L
NC_045512v2	7107	7107	A	G	exonic	ORF1a;ORF1ab;nsp3		nonsynonymous SNV	ORF1ab:YP_009724389.1:exon1:c.A6842G:p.Y2281C,ORF1a:YP_009725295.1:exon1:c.A6842G:p.Y2281C,nsp3:YP_009742610.1:exon1:c.A4388G:p.Y1463C
NC_045512v2	7112	7112	A	G	exonic	ORF1a;ORF1ab;nsp3		nonsynonymous SNV	ORF1ab:YP_009724389.1:exon1:c.A6847G:p.T2283A,ORF1a:YP_009725295.1:exon1:c.A6847G:p.T2283A,nsp3:YP_009742610.1:exon1:c.A4393G:p.T1465A
NC_045512v2	7142	7142	A	G	exonic	ORF1a;ORF1ab;nsp3		nonsynonymous SNV	ORF1ab:YP_009724389.1:exon1:c.A6877G:p.S2293G,ORF1a:YP_009725295.1:exon1:c.A6877G:p.S2293G,nsp3:YP_009742610.1:exon1:c.A4423G:p.S1475G
NC_045512v2	7150	7150	A	G	exonic	ORF1a;ORF1ab;nsp3		synonymous SNV	ORF1ab:YP_009724389.1:exon1:c.A6885G:p.L2295L,ORF1a:YP_009725295.1:exon1:c.A6885G:p.L2295L,nsp3:YP_009742610.1:exon1:c.A4431G:p.L1477L
NC_045512v2	7159	7159	A	G	exonic	ORF1a;ORF1ab;nsp3		synonymous SNV	ORF1ab:YP_009724389.1:exon1:c.A6894G:p.L2298L,ORF1a:YP_009725295.1:exon1:c.A6894G:p.L2298L,nsp3:YP_009742610.1:exon1:c.A4440G:p.L1480L
NC_045512v2	7180	7180	A	G	exonic	ORF1a;ORF1ab;nsp3		synonymous SNV	ORF1ab:YP_009724389.1:exon1:c.A6915G:p.E2305E,ORF1a:YP_009725295.1:exon1:c.A6915G:p.E2305E,nsp3:YP_009742610.1:exon1:c.A4461G:p.E1487E
NC_045512v2	7193	7193	A	G	exonic	ORF1a;ORF1ab;nsp3		nonsynonymous SNV	ORF1ab:YP_009724389.1:exon1:c.A6928G:p.T2310A,ORF1a:YP_009725295.1:exon1:c.A6928G:p.T2310A,nsp3:YP_009742610.1:exon1:c.A4474G:p.T1492A
NC_045512v2	7219	7219	A	G	exonic	ORF1a;ORF1ab;nsp3		synonymous SNV	ORF1ab:YP_009724389.1:exon1:c.A6954G:p.L2318L,ORF1a:YP_009725295.1:exon1:c.A6954G:p.L2318L,nsp3:YP_009742610.1:exon1:c.A4500G:p.L1500L
NC_045512v2	7707	7707	T	C	exonic	ORF1a;ORF1ab;nsp3		nonsynonymous SNV	ORF1ab:YP_009724389.1:exon1:c.T7442C:p.I2481T,ORF1a:YP_009725295.1:exon1:c.T7442C:p.I2481T,nsp3:YP_009742610.1:exon1:c.T4988C:p.I1663T
NC_045512v2	7726	7726	T	C	exonic	ORF1a;ORF1ab;nsp3		synonymous SNV	ORF1ab:YP_009724389.1:exon1:c.T7461C:p.S2487S,ORF1a:YP_009725295.1:exon1:c.T7461C:p.S2487S,nsp3:YP_009742610.1:exon1:c.T5007C:p.S1669S
NC_045512v2	7729	7729	T	C	exonic	ORF1a;ORF1ab;nsp3		synonymous SNV	ORF1ab:YP_009724389.1:exon1:c.T7464C:p.S2488S,ORF1a:YP_009725295.1:exon1:c.T7464C:p.S2488S,nsp3:YP_009742610.1:exon1:c.T5010C:p.S1670S
NC_045512v2	7730	7730	T	C	exonic	ORF1a;ORF1ab;nsp3		nonsynonymous SNV	ORF1ab:YP_009724389.1:exon1:c.T7465C:p.Y2489H,ORF1a:YP_009725295.1:exon1:c.T7465C:p.Y2489H,nsp3:YP_009742610.1:exon1:c.T5011C:p.Y1671H
NC_045512v2	7741	7741	T	C	exonic	ORF1a;ORF1ab;nsp3		synonymous SNV	ORF1ab:YP_009724389.1:exon1:c.T7476C:p.D2492D,ORF1a:YP_009725295.1:exon1:c.T7476C:p.D2492D,nsp3:YP_009742610.1:exon1:c.T5022C:p.D1674D
NC_045512v2	7752	7752	T	C	exonic	ORF1a;ORF1ab;nsp3		nonsynonymous SNV	ORF1ab:YP_009724389.1:exon1:c.T7487C:p.V2496A,ORF1a:YP_009725295.1:exon1:c.T7487C:p.V2496A,nsp3:YP_009742610.1:exon1:c.T5033C:p.V1678A
NC_045512v2	7773	7773	A	G	exonic	ORF1a;ORF1ab;nsp3		nonsynonymous SNV	ORF1ab:YP_009724389.1:exon1:c.T7508G:p.L2503R,ORF1a:YP_009725295.1:exon1:c.T7508G:p.L2503R,nsp3:YP_009742610.1:exon1:c.T5054G:p.L1685R
NC_045512v2	7775	7775	A	G	exonic	ORF1a;ORF1ab;nsp3		nonsynonymous SNV	ORF1ab:YP_009724389.1:exon1:c.T7510G:p.Y2504D,ORF1a:YP_009725295.1:exon1:c.T7510G:p.Y2504D,nsp3:YP_009742610.1:exon1:c.T5056G:p.Y1686D
NC_045512v2	7778	7778	A	G	exonic	ORF1a;ORF1ab;nsp3		nonsynonymous SNV	ORF1ab:YP_009724389.1:exon1:c.T7513G:p.F2505V,ORF1a:YP_009725295.1:exon1:c.T7513G:p.F2505V,nsp3:YP_009742610.1:exon1:c.T5059G:p.F1687V
NC_045512v2	7783	7783	A	G	exonic	ORF1a;ORF1ab;nsp3		nonsynonymous SNV	ORF1ab:YP_009724389.1:exon1:c.T7518G:p.D2506E,ORF1a:YP_009725295.1:exon1:c.T7518G:p.D2506E,nsp3:YP_009742610.1:exon1:c.T5064G:p.D1688E
NC_045512v2	7802	7802	A	G	exonic	ORF1a;ORF1ab;nsp3		nonsynonymous SNV	ORF1ab:YP_009724389.1:exon1:c.T7537G:p.Y2513D,ORF1a:YP_009725295.1:exon1:c.T7537G:p.Y2513D,nsp3:YP_009742610.1:exon1:c.T5083G:p.Y1695D
NC_045512v2	7835	7835	T	C	exonic	ORF1a;ORF1ab;nsp3		synonymous SNV	ORF1ab:YP_009724389.1:exon1:c.T7570C:p.L2524L,ORF1a:YP_009725295.1:exon1:c.T7570C:p.L2524L,nsp3:YP_009742610.1:exon1:c.T5116C:p.L1706L
NC_045512v2	7852	7852	T	C	exonic	ORF1a;ORF1ab;nsp3		synonymous SNV	ORF1ab:YP_009724389.1:exon1:c.T7587C:p.A2529A,ORF1a:YP_009725295.1:exon1:c.T7587C:p.A2529A,nsp3:YP_009742610.1:exon1:c.T5133C:p.A1711A
NC_045512v2	7855	7855	T	C	exonic	ORF1a;ORF1ab;nsp3		synonymous SNV	ORF1ab:YP_009724389.1:exon1:c.T7590C:p.N2530N,ORF1a:YP_009725295.1:exon1:c.T7590C:p.N2530N,nsp3:YP_009742610.1:exon1:c.T5136C:p.N1712N
NC_045512v2	7861	7861	T	C	exonic	ORF1a;ORF1ab;nsp3		synonymous SNV	ORF1ab:YP_009724389.1:exon1:c.T7596C:p.T2532T,ORF1a:YP_009725295.1:exon1:c.T7596C:p.T2532T,nsp3:YP_009742610.1:exon1:c.T5142C:p.T1714T
NC_045512v2	7876	7876	T	C	exonic	ORF1a;ORF1ab;nsp3		synonymous SNV	ORF1ab:YP_009724389.1:exon1:c.T7611C:p.P2537P,ORF1a:YP_009725295.1:exon1:c.T7611C:p.P2537P,nsp3:YP_009742610.1:exon1:c.T5157C:p.P1719P
NC_045512v2	8220	8220	T	C	exonic	ORF1a;ORF1ab;nsp3		nonsynonymous SNV	ORF1ab:YP_009724389.1:exon1:c.T7955C:p.V2652A,ORF1a:YP_009725295.1:exon1:c.T7955C:p.V2652A,nsp3:YP_009742610.1:exon1:c.T5501C:p.V1834A
NC_045512v2	8229	8229	T	C	exonic	ORF1a;ORF1ab;nsp3		nonsynonymous SNV	ORF1ab:YP_009724389.1:exon1:c.T7964C:p.L2655P,ORF1a:YP_009725295.1:exon1:c.T7964C:p.L2655P,nsp3:YP_009742610.1:exon1:c.T5510C:p.L1837P
NC_045512v2	8230	8230	T	C	exonic	ORF1a;ORF1ab;nsp3		synonymous SNV	ORF1ab:YP_009724389.1:exon1:c.T7965C:p.L2655L,ORF1a:YP_009725295.1:exon1:c.T7965C:p.L2655L,nsp3:YP_009742610.1:exon1:c.T5511C:p.L1837L
NC_045512v2	8259	8259	T	C	exonic	ORF1a;ORF1ab;nsp3		nonsynonymous SNV	ORF1ab:YP_009724389.1:exon1:c.T7994C:p.V2665A,ORF1a:YP_009725295.1:exon1:c.T7994C:p.V2665A,nsp3:YP_009742610.1:exon1:c.T5540C:p.V1847A
NC_045512v2	8260	8260	T	C	exonic	ORF1a;ORF1ab;nsp3		synonymous SNV	ORF1ab:YP_009724389.1:exon1:c.T7995C:p.V2665V,ORF1a:YP_009725295.1:exon1:c.T7995C:p.V2665V,nsp3:YP_009742610.1:exon1:c.T5541C:p.V1847V
NC_045512v2	8275	8275	T	C	exonic	ORF1a;ORF1ab;nsp3		synonymous SNV	ORF1ab:YP_009724389.1:exon1:c.T8010C:p.C2670C,ORF1a:YP_009725295.1:exon1:c.T8010C:p.C2670C,nsp3:YP_009742610.1:exon1:c.T5556C:p.C1852C
NC_045512v2	8282	8282	T	C	exonic	ORF1a;ORF1ab;nsp3		nonsynonymous SNV	ORF1ab:YP_009724389.1:exon1:c.T8017C:p.Y2673H,ORF1a:YP_009725295.1:exon1:c.T8017C:p.Y2673H,nsp3:YP_009742610.1:exon1:c.T5563C:p.Y1855H
NC_045512v2	8674	8674	A	G	exonic	ORF1a;ORF1ab;nsp4		synonymous SNV	ORF1ab:YP_009724389.1:exon1:c.A8409G:p.S2803S,ORF1a:YP_009725295.1:exon1:c.A8409G:p.S2803S,nsp4:YP_009725300.1:exon1:c.A120G:p.S40S
NC_045512v2	8675	8675	A	G	exonic	ORF1a;ORF1ab;nsp4		nonsynonymous SNV	ORF1ab:YP_009724389.1:exon1:c.A8410G:p.S2804G,ORF1a:YP_009725295.1:exon1:c.A8410G:p.S2804G,nsp4:YP_009725300.1:exon1:c.A121G:p.S41G
NC_045512v2	8682	8682	T	C	exonic	ORF1a;ORF1ab;nsp4		nonsynonymous SNV	ORF1ab:YP_009724389.1:exon1:c.T8417C:p.I2806T,ORF1a:YP_009725295.1:exon1:c.T8417C:p.I2806T,nsp4:YP_009725300.1:exon1:c.T128C:p.I43T
NC_045512v2	8685	8685	T	C	exonic	ORF1a;ORF1ab;nsp4		nonsynonymous SNV	ORF1ab:YP_009724389.1:exon1:c.T8420C:p.I2807T,ORF1a:YP_009725295.1:exon1:c.T8420C:p.I2807T,nsp4:YP_009725300.1:exon1:c.T131C:p.I44T
NC_045512v2	8686	8686	A	G	exonic	ORF1a;ORF1ab;nsp4		nonsynonymous SNV	ORF1ab:YP_009724389.1:exon1:c.A8421G:p.I2807M,ORF1a:YP_009725295.1:exon1:c.A8421G:p.I2807M,nsp4:YP_009725300.1:exon1:c.A132G:p.I44M
NC_045512v2	8690	8690	T	C	exonic	ORF1a;ORF1ab;nsp4		nonsynonymous SNV	ORF1ab:YP_009724389.1:exon1:c.T8425C:p.Y2809H,ORF1a:YP_009725295.1:exon1:c.T8425C:p.Y2809H,nsp4:YP_009725300.1:exon1:c.T136C:p.Y46H
NC_045512v2	8694	8694	A	G	exonic	ORF1a;ORF1ab;nsp4		nonsynonymous SNV	ORF1ab:YP_009724389.1:exon1:c.A8429G:p.K2810R,ORF1a:YP_009725295.1:exon1:c.A8429G:p.K2810R,nsp4:YP_009725300.1:exon1:c.A140G:p.K47R
NC_045512v2	8698	8698	T	C	exonic	ORF1a;ORF1ab;nsp4		synonymous SNV	ORF1ab:YP_009724389.1:exon1:c.T8433C:p.A2811A,ORF1a:YP_009725295.1:exon1:c.T8433C:p.A2811A,nsp4:YP_009725300.1:exon1:c.T144C:p.A48A
NC_045512v2	8701	8701	T	C	exonic	ORF1a;ORF1ab;nsp4		synonymous SNV	ORF1ab:YP_009724389.1:exon1:c.T8436C:p.I2812I,ORF1a:YP_009725295.1:exon1:c.T8436C:p.I2812I,nsp4:YP_009725300.1:exon1:c.T147C:p.I49I
NC_045512v2	8714	8714	A	G	exonic	ORF1a;ORF1ab;nsp4		nonsynonymous SNV	ORF1ab:YP_009724389.1:exon1:c.A8449G:p.T2817A,ORF1a:YP_009725295.1:exon1:c.A8449G:p.T2817A,nsp4:YP_009725300.1:exon1:c.A160G:p.T54A
NC_045512v2	8719	8719	T	C	exonic	ORF1a;ORF1ab;nsp4		synonymous SNV	ORF1ab:YP_009724389.1:exon1:c.T8454C:p.R2818R,ORF1a:YP_009725295.1:exon1:c.T8454C:p.R2818R,nsp4:YP_009725300.1:exon1:c.T165C:p.R55R
NC_045512v2	8724	8724	T	C	exonic	ORF1a;ORF1ab;nsp4		nonsynonymous SNV	ORF1ab:YP_009724389.1:exon1:c.T8459C:p.I2820T,ORF1a:YP_009725295.1:exon1:c.T8459C:p.I2820T,nsp4:YP_009725300.1:exon1:c.T170C:p.I57T
NC_045512v2	8731	8731	T	C	exonic	ORF1a;ORF1ab;nsp4		synonymous SNV	ORF1ab:YP_009724389.1:exon1:c.T8466C:p.S2822S,ORF1a:YP_009725295.1:exon1:c.T8466C:p.S2822S,nsp4:YP_009725300.1:exon1:c.T177C:p.S59S
NC_045512v2	8838	8838	T	C	exonic	ORF1a;ORF1ab;nsp4		nonsynonymous SNV	ORF1ab:YP_009724389.1:exon1:c.T8573C:p.I2858T,ORF1a:YP_009725295.1:exon1:c.T8573C:p.I2858T,nsp4:YP_009725300.1:exon1:c.T284C:p.I95T
NC_045512v2	8856	8856	T	C	exonic	ORF1a;ORF1ab;nsp4		nonsynonymous SNV	ORF1ab:YP_009724389.1:exon1:c.T8591C:p.F2864S,ORF1a:YP_009725295.1:exon1:c.T8591C:p.F2864S,nsp4:YP_009725300.1:exon1:c.T302C:p.F101S
NC_045512v2	8857	8857	T	C	exonic	ORF1a;ORF1ab;nsp4		synonymous SNV	ORF1ab:YP_009724389.1:exon1:c.T8592C:p.F2864F,ORF1a:YP_009725295.1:exon1:c.T8592C:p.F2864F,nsp4:YP_009725300.1:exon1:c.T303C:p.F101F
NC_045512v2	8869	8869	T	C	exonic	ORF1a;ORF1ab;nsp4		synonymous SNV	ORF1ab:YP_009724389.1:exon1:c.T8604C:p.G2868G,ORF1a:YP_009725295.1:exon1:c.T8604C:p.G2868G,nsp4:YP_009725300.1:exon1:c.T315C:p.G105G
NC_045512v2	8870	8870	T	C	exonic	ORF1a;ORF1ab;nsp4		synonymous SNV	ORF1ab:YP_009724389.1:exon1:c.T8605C:p.L2869L,ORF1a:YP_009725295.1:exon1:c.T8605C:p.L2869L,nsp4:YP_009725300.1:exon1:c.T316C:p.L106L
NC_045512v2	8871	8871	T	C	exonic	ORF1a;ORF1ab;nsp4		nonsynonymous SNV	ORF1ab:YP_009724389.1:exon1:c.T8606C:p.L2869S,ORF1a:YP_009725295.1:exon1:c.T8606C:p.L2869S,nsp4:YP_009725300.1:exon1:c.T317C:p.L106S
NC_045512v2	8875	8875	T	C	exonic	ORF1a;ORF1ab;nsp4		synonymous SNV	ORF1ab:YP_009724389.1:exon1:c.T8610C:p.P2870P,ORF1a:YP_009725295.1:exon1:c.T8610C:p.P2870P,nsp4:YP_009725300.1:exon1:c.T321C:p.P107P
NC_045512v2	9032	9032	A	G	exonic	ORF1a;ORF1ab;nsp4		nonsynonymous SNV	ORF1ab:YP_009724389.1:exon1:c.A8767G:p.K2923E,ORF1a:YP_009725295.1:exon1:c.A8767G:p.K2923E,nsp4:YP_009725300.1:exon1:c.A478G:p.K160E
NC_045512v2	9034	9034	A	G	exonic	ORF1a;ORF1ab;nsp4		synonymous SNV	ORF1ab:YP_009724389.1:exon1:c.A8769G:p.K2923K,ORF1a:YP_009725295.1:exon1:c.A8769G:p.K2923K,nsp4:YP_009725300.1:exon1:c.A480G:p.K160K
NC_045512v2	9047	9047	A	G	exonic	ORF1a;ORF1ab;nsp4		nonsynonymous SNV	ORF1ab:YP_009724389.1:exon1:c.A8782G:p.K2928E,ORF1a:YP_009725295.1:exon1:c.A8782G:p.K2928E,nsp4:YP_009725300.1:exon1:c.A493G:p.K165E
NC_045512v2	9048	9048	A	G	exonic	ORF1a;ORF1ab;nsp4		nonsynonymous SNV	ORF1ab:YP_009724389.1:exon1:c.A8783G:p.K2928R,ORF1a:YP_009725295.1:exon1:c.A8783G:p.K2928R,nsp4:YP_009725300.1:exon1:c.A494G:p.K165R
NC_045512v2	9055	9055	A	G	exonic	ORF1a;ORF1ab;nsp4		synonymous SNV	ORF1ab:YP_009724389.1:exon1:c.A8790G:p.V2930V,ORF1a:YP_009725295.1:exon1:c.A8790G:p.V2930V,nsp4:YP_009725300.1:exon1:c.A501G:p.V167V
NC_045512v2	9066	9066	A	G	exonic	ORF1a;ORF1ab;nsp4		nonsynonymous SNV	ORF1ab:YP_009724389.1:exon1:c.A8801G:p.Y2934C,ORF1a:YP_009725295.1:exon1:c.A8801G:p.Y2934C,nsp4:YP_009725300.1:exon1:c.A512G:p.Y171C
NC_045512v2	9071	9071	A	G	exonic	ORF1a;ORF1ab;nsp4		nonsynonymous SNV	ORF1ab:YP_009724389.1:exon1:c.A8806G:p.T2936A,ORF1a:YP_009725295.1:exon1:c.A8806G:p.T2936A,nsp4:YP_009725300.1:exon1:c.A517G:p.T173A
NC_045512v2	9075	9075	A	G	exonic	ORF1a;ORF1ab;nsp4		nonsynonymous SNV	ORF1ab:YP_009724389.1:exon1:c.A8810G:p.N2937S,ORF1a:YP_009725295.1:exon1:c.A8810G:p.N2937S,nsp4:YP_009725300.1:exon1:c.A521G:p.N174S
NC_045512v2	9082	9082	A	G	exonic	ORF1a;ORF1ab;nsp4		synonymous SNV	ORF1ab:YP_009724389.1:exon1:c.A8817G:p.L2939L,ORF1a:YP_009725295.1:exon1:c.A8817G:p.L2939L,nsp4:YP_009725300.1:exon1:c.A528G:p.L176L
NC_045512v2	9109	9109	A	G	exonic	ORF1a;ORF1ab;nsp4		synonymous SNV	ORF1ab:YP_009724389.1:exon1:c.A8844G:p.L2948L,ORF1a:YP_009725295.1:exon1:c.A8844G:p.L2948L,nsp4:YP_009725300.1:exon1:c.A555G:p.L185L
NC_045512v2	9126	9126	A	G	exonic	ORF1a;ORF1ab;nsp4		nonsynonymous SNV	ORF1ab:YP_009724389.1:exon1:c.A8861G:p.Y2954C,ORF1a:YP_009725295.1:exon1:c.A8861G:p.Y2954C,nsp4:YP_009725300.1:exon1:c.A572G:p.Y191C
NC_045512v2	9161	9161	A	G	exonic	ORF1a;ORF1ab;nsp4		nonsynonymous SNV	ORF1ab:YP_009724389.1:exon1:c.A8896G:p.N2966D,ORF1a:YP_009725295.1:exon1:c.A8896G:p.N2966D,nsp4:YP_009725300.1:exon1:c.A607G:p.N203D
NC_045512v2	9164	9164	A	G	exonic	ORF1a;ORF1ab;nsp4		nonsynonymous SNV	ORF1ab:YP_009724389.1:exon1:c.A8899G:p.T2967A,ORF1a:YP_009725295.1:exon1:c.A8899G:p.T2967A,nsp4:YP_009725300.1:exon1:c.A610G:p.T204A
NC_045512v2	9406	9406	A	G	exonic	ORF1a;ORF1ab;nsp4		nonsynonymous SNV	ORF1ab:YP_009724389.1:exon1:c.A9141G:p.I3047M,ORF1a:YP_009725295.1:exon1:c.A9141G:p.I3047M,nsp4:YP_009725300.1:exon1:c.A852G:p.I284M
NC_045512v2	9409	9409	A	G	exonic	ORF1a;ORF1ab;nsp4		synonymous SNV	ORF1ab:YP_009724389.1:exon1:c.A9144G:p.V3048V,ORF1a:YP_009725295.1:exon1:c.A9144G:p.V3048V,nsp4:YP_009725300.1:exon1:c.A855G:p.V285V
NC_045512v2	9424	9424	A	G	exonic	ORF1a;ORF1ab;nsp4		synonymous SNV	ORF1ab:YP_009724389.1:exon1:c.A9159G:p.V3053V,ORF1a:YP_009725295.1:exon1:c.A9159G:p.V3053V,nsp4:YP_009725300.1:exon1:c.A870G:p.V290V
NC_045512v2	9433	9433	A	G	exonic	ORF1a;ORF1ab;nsp4		synonymous SNV	ORF1ab:YP_009724389.1:exon1:c.A9168G:p.V3056V,ORF1a:YP_009725295.1:exon1:c.A9168G:p.V3056V,nsp4:YP_009725300.1:exon1:c.A879G:p.V293V
NC_045512v2	9436	9436	A	G	exonic	ORF1a;ORF1ab;nsp4		synonymous SNV	ORF1ab:YP_009724389.1:exon1:c.A9171G:p.V3057V,ORF1a:YP_009725295.1:exon1:c.A9171G:p.V3057V,nsp4:YP_009725300.1:exon1:c.A882G:p.V294V
NC_045512v2	9496	9496	A	G	exonic	ORF1a;ORF1ab;nsp4		synonymous SNV	ORF1ab:YP_009724389.1:exon1:c.A9231G:p.V3077V,ORF1a:YP_009725295.1:exon1:c.A9231G:p.V3077V,nsp4:YP_009725300.1:exon1:c.A942G:p.V314V
NC_045512v2	9506	9506	A	G	exonic	ORF1a;ORF1ab;nsp4		nonsynonymous SNV	ORF1ab:YP_009724389.1:exon1:c.A9241G:p.N3081D,ORF1a:YP_009725295.1:exon1:c.A9241G:p.N3081D,nsp4:YP_009725300.1:exon1:c.A952G:p.N318D
NC_045512v2	9509	9509	A	G	exonic	ORF1a;ORF1ab;nsp4		nonsynonymous SNV	ORF1ab:YP_009724389.1:exon1:c.A9244G:p.T3082A,ORF1a:YP_009725295.1:exon1:c.A9244G:p.T3082A,nsp4:YP_009725300.1:exon1:c.A955G:p.T319A
NC_045512v2	9514	9514	A	G	exonic	ORF1a;ORF1ab;nsp4		synonymous SNV	ORF1ab:YP_009724389.1:exon1:c.A9249G:p.L3083L,ORF1a:YP_009725295.1:exon1:c.A9249G:p.L3083L,nsp4:YP_009725300.1:exon1:c.A960G:p.L320L
NC_045512v2	9517	9517	A	G	exonic	ORF1a;ORF1ab;nsp4		synonymous SNV	ORF1ab:YP_009724389.1:exon1:c.A9252G:p.L3084L,ORF1a:YP_009725295.1:exon1:c.A9252G:p.L3084L,nsp4:YP_009725300.1:exon1:c.A963G:p.L321L
NC_045512v2	9524	9524	A	G	exonic	ORF1a;ORF1ab;nsp4		nonsynonymous SNV	ORF1ab:YP_009724389.1:exon1:c.A9259G:p.M3087V,ORF1a:YP_009725295.1:exon1:c.A9259G:p.M3087V,nsp4:YP_009725300.1:exon1:c.A970G:p.M324V
NC_045512v2	9547	9547	A	G	exonic	ORF1a;ORF1ab;nsp4		synonymous SNV	ORF1ab:YP_009724389.1:exon1:c.A9282G:p.L3094L,ORF1a:YP_009725295.1:exon1:c.A9282G:p.L3094L,nsp4:YP_009725300.1:exon1:c.A993G:p.L331L
NC_045512v2	9935	9935	A	G	exonic	ORF1a;ORF1ab;nsp4		nonsynonymous SNV	ORF1ab:YP_009724389.1:exon1:c.A9670G:p.T3224A,ORF1a:YP_009725295.1:exon1:c.A9670G:p.T3224A,nsp4:YP_009725300.1:exon1:c.A1381G:p.T461A
NC_045512v2	9938	9938	A	G	exonic	ORF1a;ORF1ab;nsp4		nonsynonymous SNV	ORF1ab:YP_009724389.1:exon1:c.A9673G:p.S3225G,ORF1a:YP_009725295.1:exon1:c.A9673G:p.S3225G,nsp4:YP_009725300.1:exon1:c.A1384G:p.S462G
NC_045512v2	9946	9946	A	G	exonic	ORF1a;ORF1ab;nsp4		synonymous SNV	ORF1ab:YP_009724389.1:exon1:c.A9681G:p.R3227R,ORF1a:YP_009725295.1:exon1:c.A9681G:p.R3227R,nsp4:YP_009725300.1:exon1:c.A1392G:p.R464R
NC_045512v2	9970	9970	A	G	exonic	ORF1a;ORF1ab;nsp4		synonymous SNV	ORF1ab:YP_009724389.1:exon1:c.A9705G:p.A3235A,ORF1a:YP_009725295.1:exon1:c.A9705G:p.A3235A,nsp4:YP_009725300.1:exon1:c.A1416G:p.A472A
NC_045512v2	10240	10240	T	C	exonic	ORF1a;ORF1ab;nsp5		synonymous SNV	ORF1ab:YP_009724389.1:exon1:c.T9975C:p.S3325S,ORF1a:YP_009725295.1:exon1:c.T9975C:p.S3325S,nsp5:YP_009725301.1:exon1:c.T186C:p.S62S
NC_045512v2	10267	10267	T	C	exonic	ORF1a;ORF1ab;nsp5		synonymous SNV	ORF1ab:YP_009724389.1:exon1:c.T10002C:p.G3334G,ORF1a:YP_009725295.1:exon1:c.T10002C:p.G3334G,nsp5:YP_009725301.1:exon1:c.T213C:p.G71G
NC_045512v2	10285	10285	T	C	exonic	ORF1a;ORF1ab;nsp5		synonymous SNV	ORF1ab:YP_009724389.1:exon1:c.T10020C:p.V3340V,ORF1a:YP_009725295.1:exon1:c.T10020C:p.V3340V,nsp5:YP_009725301.1:exon1:c.T231C:p.V77V
NC_045512v2	10297	10297	T	C	exonic	ORF1a;ORF1ab;nsp5		synonymous SNV	ORF1ab:YP_009724389.1:exon1:c.T10032C:p.S3344S,ORF1a:YP_009725295.1:exon1:c.T10032C:p.S3344S,nsp5:YP_009725301.1:exon1:c.T243C:p.S81S
NC_045512v2	10358	10358	A	G	exonic	ORF1a;ORF1ab;nsp5		nonsynonymous SNV	ORF1ab:YP_009724389.1:exon1:c.A10093G:p.K3365E,ORF1a:YP_009725295.1:exon1:c.A10093G:p.K3365E,nsp5:YP_009725301.1:exon1:c.A304G:p.K102E
NC_045512v2	10359	10359	A	G	exonic	ORF1a;ORF1ab;nsp5		nonsynonymous SNV	ORF1ab:YP_009724389.1:exon1:c.A10094G:p.K3365R,ORF1a:YP_009725295.1:exon1:c.A10094G:p.K3365R,nsp5:YP_009725301.1:exon1:c.A305G:p.K102R
NC_045512v2	10375	10375	A	G	exonic	ORF1a;ORF1ab;nsp5		synonymous SNV	ORF1ab:YP_009724389.1:exon1:c.A10110G:p.Q3370Q,ORF1a:YP_009725295.1:exon1:c.A10110G:p.Q3370Q,nsp5:YP_009725301.1:exon1:c.A321G:p.Q107Q
NC_045512v2	10385	10385	A	G	exonic	ORF1a;ORF1ab;nsp5		nonsynonymous SNV	ORF1ab:YP_009724389.1:exon1:c.A10120G:p.T3374A,ORF1a:YP_009725295.1:exon1:c.A10120G:p.T3374A,nsp5:YP_009725301.1:exon1:c.A331G:p.T111A
NC_045512v2	10399	10399	A	G	exonic	ORF1a;ORF1ab;nsp5		synonymous SNV	ORF1ab:YP_009724389.1:exon1:c.A10134G:p.L3378L,ORF1a:YP_009725295.1:exon1:c.A10134G:p.L3378L,nsp5:YP_009725301.1:exon1:c.A345G:p.L115L
NC_045512v2	10407	10407	A	G	exonic	ORF1a;ORF1ab;nsp5		nonsynonymous SNV	ORF1ab:YP_009724389.1:exon1:c.A10142G:p.Y3381C,ORF1a:YP_009725295.1:exon1:c.A10142G:p.Y3381C,nsp5:YP_009725301.1:exon1:c.A353G:p.Y118C
NC_045512v2	10431	10431	A	G	exonic	ORF1a;ORF1ab;nsp5		nonsynonymous SNV	ORF1ab:YP_009724389.1:exon1:c.A10166G:p.Y3389C,ORF1a:YP_009725295.1:exon1:c.A10166G:p.Y3389C,nsp5:YP_009725301.1:exon1:c.A377G:p.Y126C
NC_045512v2	10435	10435	A	G	exonic	ORF1a;ORF1ab;nsp5		synonymous SNV	ORF1ab:YP_009724389.1:exon1:c.A10170G:p.Q3390Q,ORF1a:YP_009725295.1:exon1:c.A10170G:p.Q3390Q,nsp5:YP_009725301.1:exon1:c.A381G:p.Q127Q
NC_045512v2	10442	10442	A	G	exonic	ORF1a;ORF1ab;nsp5		nonsynonymous SNV	ORF1ab:YP_009724389.1:exon1:c.A10177G:p.M3393V,ORF1a:YP_009725295.1:exon1:c.A10177G:p.M3393V,nsp5:YP_009725301.1:exon1:c.A388G:p.M130V
NC_045512v2	10445	10445	A	G	exonic	ORF1a;ORF1ab;nsp5		nonsynonymous SNV	ORF1ab:YP_009724389.1:exon1:c.A10180G:p.R3394G,ORF1a:YP_009725295.1:exon1:c.A10180G:p.R3394G,nsp5:YP_009725301.1:exon1:c.A391G:p.R131G
NC_045512v2	10463	10463	A	G	exonic	ORF1a;ORF1ab;nsp5		nonsynonymous SNV	ORF1ab:YP_009724389.1:exon1:c.A10198G:p.K3400E,ORF1a:YP_009725295.1:exon1:c.A10198G:p.K3400E,nsp5:YP_009725301.1:exon1:c.A409G:p.K137E
NC_045512v2	10464	10464	A	G	exonic	ORF1a;ORF1ab;nsp5		nonsynonymous SNV	ORF1ab:YP_009724389.1:exon1:c.A10199G:p.K3400R,ORF1a:YP_009725295.1:exon1:c.A10199G:p.K3400R,nsp5:YP_009725301.1:exon1:c.A410G:p.K137R
NC_045512v2	10478	10478	A	G	exonic	ORF1a;ORF1ab;nsp5		nonsynonymous SNV	ORF1ab:YP_009724389.1:exon1:c.A10213G:p.N3405D,ORF1a:YP_009725295.1:exon1:c.A10213G:p.N3405D,nsp5:YP_009725301.1:exon1:c.A424G:p.N142D
NC_045512v2	10505	10505	A	G	exonic	ORF1a;ORF1ab;nsp5		nonsynonymous SNV	ORF1ab:YP_009724389.1:exon1:c.A10240G:p.N3414D,ORF1a:YP_009725295.1:exon1:c.A10240G:p.N3414D,nsp5:YP_009725301.1:exon1:c.A451G:p.N151D
NC_045512v2	10506	10506	A	G	exonic	ORF1a;ORF1ab;nsp5		nonsynonymous SNV	ORF1ab:YP_009724389.1:exon1:c.A10241G:p.N3414S,ORF1a:YP_009725295.1:exon1:c.A10241G:p.N3414S,nsp5:YP_009725301.1:exon1:c.A452G:p.N151S
NC_045512v2	10510	10510	A	G	exonic	ORF1a;ORF1ab;nsp5		nonsynonymous SNV	ORF1ab:YP_009724389.1:exon1:c.A10245G:p.I3415M,ORF1a:YP_009725295.1:exon1:c.A10245G:p.I3415M,nsp5:YP_009725301.1:exon1:c.A456G:p.I152M
NC_045512v2	10515	10515	A	G	exonic	ORF1a;ORF1ab;nsp5		nonsynonymous SNV	ORF1ab:YP_009724389.1:exon1:c.A10250G:p.Y3417C,ORF1a:YP_009725295.1:exon1:c.A10250G:p.Y3417C,nsp5:YP_009725301.1:exon1:c.A461G:p.Y154C
NC_045512v2	10536	10536	A	G	exonic	ORF1a;ORF1ab;nsp5		nonsynonymous SNV	ORF1ab:YP_009724389.1:exon1:c.A10271G:p.Y3424C,ORF1a:YP_009725295.1:exon1:c.A10271G:p.Y3424C,nsp5:YP_009725301.1:exon1:c.A482G:p.Y161C
NC_045512v2	10547	10547	A	G	exonic	ORF1a;ORF1ab;nsp5		nonsynonymous SNV	ORF1ab:YP_009724389.1:exon1:c.A10282G:p.M3428V,ORF1a:YP_009725295.1:exon1:c.A10282G:p.M3428V,nsp5:YP_009725301.1:exon1:c.A493G:p.M165V
NC_045512v2	10555	10555	A	G	exonic	ORF1a;ORF1ab;nsp5		synonymous SNV	ORF1ab:YP_009724389.1:exon1:c.A10290G:p.L3430L,ORF1a:YP_009725295.1:exon1:c.A10290G:p.L3430L,nsp5:YP_009725301.1:exon1:c.A501G:p.L167L
NC_045512v2	10564	10564	A	G	exonic	ORF1a;ORF1ab;nsp5		synonymous SNV	ORF1ab:YP_009724389.1:exon1:c.A10299G:p.G3433G,ORF1a:YP_009725295.1:exon1:c.A10299G:p.G3433G,nsp5:YP_009725301.1:exon1:c.A510G:p.G170G
NC_045512v2	10680	10680	A	G	exonic	ORF1a;ORF1ab;nsp5		nonsynonymous SNV	ORF1ab:YP_009724389.1:exon1:c.A10415G:p.Y3472C,ORF1a:YP_009725295.1:exon1:c.A10415G:p.Y3472C,nsp5:YP_009725301.1:exon1:c.A626G:p.Y209C
NC_045512v2	10695	10695	A	G	exonic	ORF1a;ORF1ab;nsp5		nonsynonymous SNV	ORF1ab:YP_009724389.1:exon1:c.A10430G:p.N3477S,ORF1a:YP_009725295.1:exon1:c.A10430G:p.N3477S,nsp5:YP_009725301.1:exon1:c.A641G:p.N214S
NC_045512v2	10716	10716	A	G	exonic	ORF1a;ORF1ab;nsp5		nonsynonymous SNV	ORF1ab:YP_009724389.1:exon1:c.A10451G:p.N3484S,ORF1a:YP_009725295.1:exon1:c.A10451G:p.N3484S,nsp5:YP_009725301.1:exon1:c.A662G:p.N221S
NC_045512v2	10736	10736	A	G	exonic	ORF1a;ORF1ab;nsp5		nonsynonymous SNV	ORF1ab:YP_009724389.1:exon1:c.A10471G:p.N3491D,ORF1a:YP_009725295.1:exon1:c.A10471G:p.N3491D,nsp5:YP_009725301.1:exon1:c.A682G:p.N228D
NC_045512v2	10957	10957	A	G	exonic	ORF1a;ORF1ab;nsp5		synonymous SNV	ORF1ab:YP_009724389.1:exon1:c.A10692G:p.S3564S,ORF1a:YP_009725295.1:exon1:c.A10692G:p.S3564S,nsp5:YP_009725301.1:exon1:c.A903G:p.S301S
NC_045512v2	10973	10973	A	G	exonic	ORF1a;ORF1ab;nsp6		nonsynonymous SNV	ORF1ab:YP_009724389.1:exon1:c.A10708G:p.S3570G,ORF1a:YP_009725295.1:exon1:c.A10708G:p.S3570G,nsp6:YP_009725302.1:exon1:c.A1G:p.S1G
NC_045512v2	10983	10983	A	G	exonic	ORF1a;ORF1ab;nsp6		nonsynonymous SNV	ORF1ab:YP_009724389.1:exon1:c.A10718G:p.K3573R,ORF1a:YP_009725295.1:exon1:c.A10718G:p.K3573R,nsp6:YP_009725302.1:exon1:c.A11G:p.K4R
NC_045512v2	10984	10984	A	G	exonic	ORF1a;ORF1ab;nsp6		synonymous SNV	ORF1ab:YP_009724389.1:exon1:c.A10719G:p.K3573K,ORF1a:YP_009725295.1:exon1:c.A10719G:p.K3573K,nsp6:YP_009725302.1:exon1:c.A12G:p.K4K
NC_045512v2	11024	11024	A	G	exonic	ORF1a;ORF1ab;nsp6		nonsynonymous SNV	ORF1ab:YP_009724389.1:exon1:c.A10759G:p.I3587V,ORF1a:YP_009725295.1:exon1:c.A10759G:p.I3587V,nsp6:YP_009725302.1:exon1:c.A52G:p.I18V
NC_045512v2	11474	11474	A	G	exonic	ORF1a;ORF1ab;nsp6		nonsynonymous SNV	ORF1ab:YP_009724389.1:exon1:c.A11209G:p.I3737V,ORF1a:YP_009725295.1:exon1:c.A11209G:p.I3737V,nsp6:YP_009725302.1:exon1:c.A502G:p.I168V
NC_045512v2	11476	11476	A	G	exonic	ORF1a;ORF1ab;nsp6		nonsynonymous SNV	ORF1ab:YP_009724389.1:exon1:c.A11211G:p.I3737M,ORF1a:YP_009725295.1:exon1:c.A11211G:p.I3737M,nsp6:YP_009725302.1:exon1:c.A504G:p.I168M
NC_045512v2	11477	11477	A	G	exonic	ORF1a;ORF1ab;nsp6		nonsynonymous SNV	ORF1ab:YP_009724389.1:exon1:c.A11212G:p.I3738V,ORF1a:YP_009725295.1:exon1:c.A11212G:p.I3738V,nsp6:YP_009725302.1:exon1:c.A505G:p.I169V
NC_045512v2	11486	11486	A	G	exonic	ORF1a;ORF1ab;nsp6		nonsynonymous SNV	ORF1ab:YP_009724389.1:exon1:c.A11221G:p.T3741A,ORF1a:YP_009725295.1:exon1:c.A11221G:p.T3741A,nsp6:YP_009725302.1:exon1:c.A514G:p.T172A
NC_045512v2	11492	11492	A	G	exonic	ORF1a;ORF1ab;nsp6		nonsynonymous SNV	ORF1ab:YP_009724389.1:exon1:c.A11227G:p.N3743D,ORF1a:YP_009725295.1:exon1:c.A11227G:p.N3743D,nsp6:YP_009725302.1:exon1:c.A520G:p.N174D
NC_045512v2	11493	11493	A	G	exonic	ORF1a;ORF1ab;nsp6		nonsynonymous SNV	ORF1ab:YP_009724389.1:exon1:c.A11228G:p.N3743S,ORF1a:YP_009725295.1:exon1:c.A11228G:p.N3743S,nsp6:YP_009725302.1:exon1:c.A521G:p.N174S
NC_045512v2	11510	11510	A	G	exonic	ORF1a;ORF1ab;nsp6		nonsynonymous SNV	ORF1ab:YP_009724389.1:exon1:c.A11245G:p.T3749A,ORF1a:YP_009725295.1:exon1:c.A11245G:p.T3749A,nsp6:YP_009725302.1:exon1:c.A538G:p.T180A
NC_045512v2	11513	11513	A	G	exonic	ORF1a;ORF1ab;nsp6		nonsynonymous SNV	ORF1ab:YP_009724389.1:exon1:c.A11248G:p.T3750A,ORF1a:YP_009725295.1:exon1:c.A11248G:p.T3750A,nsp6:YP_009725302.1:exon1:c.A541G:p.T181A
NC_045512v2	11798	11798	A	G	exonic	ORF1a;ORF1ab;nsp6		nonsynonymous SNV	ORF1ab:YP_009724389.1:exon1:c.T11533G:p.L3845V,ORF1a:YP_009725295.1:exon1:c.T11533G:p.L3845V,nsp6:YP_009725302.1:exon1:c.T826G:p.L276V
NC_045512v2	11818	11818	A	G	exonic	ORF1a;ORF1ab;nsp6		synonymous SNV	ORF1ab:YP_009724389.1:exon1:c.T11553G:p.P3851P,ORF1a:YP_009725295.1:exon1:c.T11553G:p.P3851P,nsp6:YP_009725302.1:exon1:c.T846G:p.P282P
NC_045512v2	11821	11821	A	G	exonic	ORF1a;ORF1ab;nsp6		nonsynonymous SNV	ORF1ab:YP_009724389.1:exon1:c.T11556G:p.C3852W,ORF1a:YP_009725295.1:exon1:c.T11556G:p.C3852W,nsp6:YP_009725302.1:exon1:c.T849G:p.C283W
NC_045512v2	11838	11838	A	G	exonic	ORF1a;ORF1ab;nsp6		nonsynonymous SNV	ORF1ab:YP_009724389.1:exon1:c.T11573G:p.V3858G,ORF1a:YP_009725295.1:exon1:c.T11573G:p.V3858G,nsp6:YP_009725302.1:exon1:c.T866G:p.V289G
NC_045512v2	11845	11845	A	G	exonic	ORF1a;ORF1ab;nsp7		synonymous SNV	ORF1ab:YP_009724389.1:exon1:c.T11580G:p.S3860S,ORF1a:YP_009725295.1:exon1:c.T11580G:p.S3860S,nsp7:YP_009725303.1:exon1:c.T3G:p.S1S
NC_045512v2	12007	12007	A	G	exonic	ORF1a;ORF1ab;nsp7		synonymous SNV	ORF1ab:YP_009724389.1:exon1:c.A11742G:p.L3914L,ORF1a:YP_009725295.1:exon1:c.A11742G:p.L3914L,nsp7:YP_009725303.1:exon1:c.A165G:p.L55L
NC_045512v2	12040	12040	A	G	exonic	ORF1a;ORF1ab;nsp7		synonymous SNV	ORF1ab:YP_009724389.1:exon1:c.A11775G:p.V3925V,ORF1a:YP_009725295.1:exon1:c.A11775G:p.V3925V,nsp7:YP_009725303.1:exon1:c.A198G:p.V66V
NC_045512v2	12046	12046	A	G	exonic	ORF1a;ORF1ab;nsp7		nonsynonymous SNV	ORF1ab:YP_009724389.1:exon1:c.A11781G:p.I3927M,ORF1a:YP_009725295.1:exon1:c.A11781G:p.I3927M,nsp7:YP_009725303.1:exon1:c.A204G:p.I68M
NC_045512v2	12047	12047	A	G	exonic	ORF1a;ORF1ab;nsp7		nonsynonymous SNV	ORF1ab:YP_009724389.1:exon1:c.A11782G:p.N3928D,ORF1a:YP_009725295.1:exon1:c.A11782G:p.N3928D,nsp7:YP_009725303.1:exon1:c.A205G:p.N69D
NC_045512v2	12051	12051	A	G	exonic	ORF1a;ORF1ab;nsp7		nonsynonymous SNV	ORF1ab:YP_009724389.1:exon1:c.A11786G:p.K3929R,ORF1a:YP_009725295.1:exon1:c.A11786G:p.K3929R,nsp7:YP_009725303.1:exon1:c.A209G:p.K70R
NC_045512v2	12061	12061	A	G	exonic	ORF1a;ORF1ab;nsp7		synonymous SNV	ORF1ab:YP_009724389.1:exon1:c.A11796G:p.E3932E,ORF1a:YP_009725295.1:exon1:c.A11796G:p.E3932E,nsp7:YP_009725303.1:exon1:c.A219G:p.E73E
NC_045512v2	12064	12064	A	G	exonic	ORF1a;ORF1ab;nsp7		synonymous SNV	ORF1ab:YP_009724389.1:exon1:c.A11799G:p.E3933E,ORF1a:YP_009725295.1:exon1:c.A11799G:p.E3933E,nsp7:YP_009725303.1:exon1:c.A222G:p.E74E
NC_045512v2	12075	12075	A	G	exonic	ORF1a;ORF1ab;nsp7		nonsynonymous SNV	ORF1ab:YP_009724389.1:exon1:c.A11810G:p.N3937S,ORF1a:YP_009725295.1:exon1:c.A11810G:p.N3937S,nsp7:YP_009725303.1:exon1:c.A233G:p.N78S
NC_045512v2	12264	12264	A	G	exonic	ORF1a;ORF1ab;nsp8		nonsynonymous SNV	ORF1ab:YP_009724389.1:exon1:c.A11999G:p.K4000R,ORF1a:YP_009725295.1:exon1:c.A11999G:p.K4000R,nsp8:YP_009725304.1:exon1:c.A173G:p.K58R
NC_045512v2	12271	12271	A	G	exonic	ORF1a;ORF1ab;nsp8		synonymous SNV	ORF1ab:YP_009724389.1:exon1:c.A12006G:p.E4002E,ORF1a:YP_009725295.1:exon1:c.A12006G:p.E4002E,nsp8:YP_009725304.1:exon1:c.A180G:p.E60E
NC_045512v2	12273	12273	A	G	exonic	ORF1a;ORF1ab;nsp8		nonsynonymous SNV	ORF1ab:YP_009724389.1:exon1:c.A12008G:p.K4003R,ORF1a:YP_009725295.1:exon1:c.A12008G:p.K4003R,nsp8:YP_009725304.1:exon1:c.A182G:p.K61R
NC_045512v2	12293	12293	A	G	exonic	ORF1a;ORF1ab;nsp8		nonsynonymous SNV	ORF1ab:YP_009724389.1:exon1:c.A12028G:p.T4010A,ORF1a:YP_009725295.1:exon1:c.A12028G:p.T4010A,nsp8:YP_009725304.1:exon1:c.A202G:p.T68A
NC_045512v2	12306	12306	A	G	exonic	ORF1a;ORF1ab;nsp8		nonsynonymous SNV	ORF1ab:YP_009724389.1:exon1:c.A12041G:p.K4014R,ORF1a:YP_009725295.1:exon1:c.A12041G:p.K4014R,nsp8:YP_009725304.1:exon1:c.A215G:p.K72R
NC_045512v2	12326	12326	A	G	exonic	ORF1a;ORF1ab;nsp8		nonsynonymous SNV	ORF1ab:YP_009724389.1:exon1:c.A12061G:p.K4021E,ORF1a:YP_009725295.1:exon1:c.A12061G:p.K4021E,nsp8:YP_009725304.1:exon1:c.A235G:p.K79E
NC_045512v2	12327	12327	A	G	exonic	ORF1a;ORF1ab;nsp8		nonsynonymous SNV	ORF1ab:YP_009724389.1:exon1:c.A12062G:p.K4021R,ORF1a:YP_009725295.1:exon1:c.A12062G:p.K4021R,nsp8:YP_009725304.1:exon1:c.A236G:p.K79R
NC_045512v2	12389	12389	A	G	exonic	ORF1a;ORF1ab;nsp8		nonsynonymous SNV	ORF1ab:YP_009724389.1:exon1:c.A12124G:p.N4042D,ORF1a:YP_009725295.1:exon1:c.A12124G:p.N4042D,nsp8:YP_009725304.1:exon1:c.A298G:p.N100D
NC_045512v2	12401	12401	A	G	exonic	ORF1a;ORF1ab;nsp8		nonsynonymous SNV	ORF1ab:YP_009724389.1:exon1:c.A12136G:p.N4046D,ORF1a:YP_009725295.1:exon1:c.A12136G:p.N4046D,nsp8:YP_009725304.1:exon1:c.A310G:p.N104D
NC_045512v2	12402	12402	A	G	exonic	ORF1a;ORF1ab;nsp8		nonsynonymous SNV	ORF1ab:YP_009724389.1:exon1:c.A12137G:p.N4046S,ORF1a:YP_009725295.1:exon1:c.A12137G:p.N4046S,nsp8:YP_009725304.1:exon1:c.A311G:p.N104S
NC_045512v2	12405	12405	A	G	exonic	ORF1a;ORF1ab;nsp8		nonsynonymous SNV	ORF1ab:YP_009724389.1:exon1:c.A12140G:p.N4047S,ORF1a:YP_009725295.1:exon1:c.A12140G:p.N4047S,nsp8:YP_009725304.1:exon1:c.A314G:p.N105S
NC_045512v2	12410	12410	A	G	exonic	ORF1a;ORF1ab;nsp8		nonsynonymous SNV	ORF1ab:YP_009724389.1:exon1:c.A12145G:p.I4049V,ORF1a:YP_009725295.1:exon1:c.A12145G:p.I4049V,nsp8:YP_009725304.1:exon1:c.A319G:p.I107V
NC_045512v2	12421	12421	A	G	exonic	ORF1a;ORF1ab;nsp8		synonymous SNV	ORF1ab:YP_009724389.1:exon1:c.A12156G:p.A4052A,ORF1a:YP_009725295.1:exon1:c.A12156G:p.A4052A,nsp8:YP_009725304.1:exon1:c.A330G:p.A110A
NC_045512v2	12422	12422	A	G	exonic	ORF1a;ORF1ab;nsp8		nonsynonymous SNV	ORF1ab:YP_009724389.1:exon1:c.A12157G:p.R4053G,ORF1a:YP_009725295.1:exon1:c.A12157G:p.R4053G,nsp8:YP_009725304.1:exon1:c.A331G:p.R111G
NC_045512v2	12443	12443	A	G	exonic	ORF1a;ORF1ab;nsp8		nonsynonymous SNV	ORF1ab:YP_009724389.1:exon1:c.A12178G:p.N4060D,ORF1a:YP_009725295.1:exon1:c.A12178G:p.N4060D,nsp8:YP_009725304.1:exon1:c.A352G:p.N118D
NC_045512v2	12448	12448	A	G	exonic	ORF1a;ORF1ab;nsp8		nonsynonymous SNV	ORF1ab:YP_009724389.1:exon1:c.A12183G:p.I4061M,ORF1a:YP_009725295.1:exon1:c.A12183G:p.I4061M,nsp8:YP_009725304.1:exon1:c.A357G:p.I119M
NC_045512v2	12449	12449	A	G	exonic	ORF1a;ORF1ab;nsp8		nonsynonymous SNV	ORF1ab:YP_009724389.1:exon1:c.A12184G:p.I4062V,ORF1a:YP_009725295.1:exon1:c.A12184G:p.I4062V,nsp8:YP_009725304.1:exon1:c.A358G:p.I120V
NC_045512v2	12458	12458	A	G	exonic	ORF1a;ORF1ab;nsp8		nonsynonymous SNV	ORF1ab:YP_009724389.1:exon1:c.A12193G:p.T4065A,ORF1a:YP_009725295.1:exon1:c.A12193G:p.T4065A,nsp8:YP_009725304.1:exon1:c.A367G:p.T123A
NC_045512v2	12608	12608	A	G	exonic	ORF1a;ORF1ab;nsp8		nonsynonymous SNV	ORF1ab:YP_009724389.1:exon1:c.A12343G:p.S4115G,ORF1a:YP_009725295.1:exon1:c.A12343G:p.S4115G,nsp8:YP_009725304.1:exon1:c.A517G:p.S173G
NC_045512v2	12611	12611	A	G	exonic	ORF1a;ORF1ab;nsp8		nonsynonymous SNV	ORF1ab:YP_009724389.1:exon1:c.A12346G:p.M4116V,ORF1a:YP_009725295.1:exon1:c.A12346G:p.M4116V,nsp8:YP_009725304.1:exon1:c.A520G:p.M174V
NC_045512v2	12618	12618	A	G	exonic	ORF1a;ORF1ab;nsp8		nonsynonymous SNV	ORF1ab:YP_009724389.1:exon1:c.A12353G:p.N4118S,ORF1a:YP_009725295.1:exon1:c.A12353G:p.N4118S,nsp8:YP_009725304.1:exon1:c.A527G:p.N176S
NC_045512v2	12631	12631	A	G	exonic	ORF1a;ORF1ab;nsp8		synonymous SNV	ORF1ab:YP_009724389.1:exon1:c.A12366G:p.L4122L,ORF1a:YP_009725295.1:exon1:c.A12366G:p.L4122L,nsp8:YP_009725304.1:exon1:c.A540G:p.L180L
NC_045512v2	12649	12649	A	G	exonic	ORF1a;ORF1ab;nsp8		synonymous SNV	ORF1ab:YP_009724389.1:exon1:c.A12384G:p.V4128V,ORF1a:YP_009725295.1:exon1:c.A12384G:p.V4128V,nsp8:YP_009725304.1:exon1:c.A558G:p.V186V
NC_045512v2	12650	12650	A	G	exonic	ORF1a;ORF1ab;nsp8		nonsynonymous SNV	ORF1ab:YP_009724389.1:exon1:c.A12385G:p.T4129A,ORF1a:YP_009725295.1:exon1:c.A12385G:p.T4129A,nsp8:YP_009725304.1:exon1:c.A559G:p.T187A
NC_045512v2	12658	12658	A	G	exonic	ORF1a;ORF1ab;nsp8		synonymous SNV	ORF1ab:YP_009724389.1:exon1:c.A12393G:p.L4131L,ORF1a:YP_009725295.1:exon1:c.A12393G:p.L4131L,nsp8:YP_009725304.1:exon1:c.A567G:p.L189L
NC_045512v2	12659	12659	A	G	exonic	ORF1a;ORF1ab;nsp8		nonsynonymous SNV	ORF1ab:YP_009724389.1:exon1:c.A12394G:p.R4132G,ORF1a:YP_009725295.1:exon1:c.A12394G:p.R4132G,nsp8:YP_009725304.1:exon1:c.A568G:p.R190G
NC_045512v2	12665	12665	A	G	exonic	ORF1a;ORF1ab;nsp8		nonsynonymous SNV	ORF1ab:YP_009724389.1:exon1:c.A12400G:p.N4134D,ORF1a:YP_009725295.1:exon1:c.A12400G:p.N4134D,nsp8:YP_009725304.1:exon1:c.A574G:p.N192D
NC_045512v2	12666	12666	A	G	exonic	ORF1a;ORF1ab;nsp8		nonsynonymous SNV	ORF1ab:YP_009724389.1:exon1:c.A12401G:p.N4134S,ORF1a:YP_009725295.1:exon1:c.A12401G:p.N4134S,nsp8:YP_009725304.1:exon1:c.A575G:p.N192S
NC_045512v2	12689	12689	A	G	exonic	ORF1a;ORF1ab;nsp9		nonsynonymous SNV	ORF1ab:YP_009724389.1:exon1:c.A12424G:p.N4142D,ORF1a:YP_009725295.1:exon1:c.A12424G:p.N4142D,nsp9:YP_009725305.1:exon1:c.A4G:p.N2D
NC_045512v2	12698	12698	A	G	exonic	ORF1a;ORF1ab;nsp9		nonsynonymous SNV	ORF1ab:YP_009724389.1:exon1:c.A12433G:p.S4145G,ORF1a:YP_009725295.1:exon1:c.A12433G:p.S4145G,nsp9:YP_009725305.1:exon1:c.A13G:p.S5G
NC_045512v2	12712	12712	A	G	exonic	ORF1a;ORF1ab;nsp9		synonymous SNV	ORF1ab:YP_009724389.1:exon1:c.A12447G:p.L4149L,ORF1a:YP_009725295.1:exon1:c.A12447G:p.L4149L,nsp9:YP_009725305.1:exon1:c.A27G:p.L9L
NC_045512v2	12737	12737	A	G	exonic	ORF1a;ORF1ab;nsp9		nonsynonymous SNV	ORF1ab:YP_009724389.1:exon1:c.A12472G:p.T4158A,ORF1a:YP_009725295.1:exon1:c.A12472G:p.T4158A,nsp9:YP_009725305.1:exon1:c.A52G:p.T18A
NC_045512v2	12740	12740	A	G	exonic	ORF1a;ORF1ab;nsp9		nonsynonymous SNV	ORF1ab:YP_009724389.1:exon1:c.A12475G:p.T4159A,ORF1a:YP_009725295.1:exon1:c.A12475G:p.T4159A,nsp9:YP_009725305.1:exon1:c.A55G:p.T19A
NC_045512v2	12745	12745	A	G	exonic	ORF1a;ORF1ab;nsp9		synonymous SNV	ORF1ab:YP_009724389.1:exon1:c.A12480G:p.Q4160Q,ORF1a:YP_009725295.1:exon1:c.A12480G:p.Q4160Q,nsp9:YP_009725305.1:exon1:c.A60G:p.Q20Q
NC_045512v2	12777	12777	A	G	exonic	ORF1a;ORF1ab;nsp9		nonsynonymous SNV	ORF1ab:YP_009724389.1:exon1:c.A12512G:p.Y4171C,ORF1a:YP_009725295.1:exon1:c.A12512G:p.Y4171C,nsp9:YP_009725305.1:exon1:c.A92G:p.Y31C
NC_045512v2	12783	12783	A	G	exonic	ORF1a;ORF1ab;nsp9		nonsynonymous SNV	ORF1ab:YP_009724389.1:exon1:c.A12518G:p.N4173S,ORF1a:YP_009725295.1:exon1:c.A12518G:p.N4173S,nsp9:YP_009725305.1:exon1:c.A98G:p.N33S
NC_045512v2	12788	12788	A	G	exonic	ORF1a;ORF1ab;nsp9		nonsynonymous SNV	ORF1ab:YP_009724389.1:exon1:c.A12523G:p.T4175A,ORF1a:YP_009725295.1:exon1:c.A12523G:p.T4175A,nsp9:YP_009725305.1:exon1:c.A103G:p.T35A
NC_045512v2	12796	12796	A	G	exonic	ORF1a;ORF1ab;nsp9		synonymous SNV	ORF1ab:YP_009724389.1:exon1:c.A12531G:p.G4177G,ORF1a:YP_009725295.1:exon1:c.A12531G:p.G4177G,nsp9:YP_009725305.1:exon1:c.A111G:p.G37G
NC_045512v2	12800	12800	A	G	exonic	ORF1a;ORF1ab;nsp9		nonsynonymous SNV	ORF1ab:YP_009724389.1:exon1:c.A12535G:p.R4179G,ORF1a:YP_009725295.1:exon1:c.A12535G:p.R4179G,nsp9:YP_009725305.1:exon1:c.A115G:p.R39G
NC_045512v2	12967	12967	A	G	exonic	ORF1a;ORF1ab;nsp9		synonymous SNV	ORF1ab:YP_009724389.1:exon1:c.A12702G:p.L4234L,ORF1a:YP_009725295.1:exon1:c.A12702G:p.L4234L,nsp9:YP_009725305.1:exon1:c.A282G:p.L94L
NC_045512v2	12976	12976	A	G	exonic	ORF1a;ORF1ab;nsp9		synonymous SNV	ORF1ab:YP_009724389.1:exon1:c.A12711G:p.L4237L,ORF1a:YP_009725295.1:exon1:c.A12711G:p.L4237L,nsp9:YP_009725305.1:exon1:c.A291G:p.L97L
NC_045512v2	13003	13003	A	G	exonic	ORF1a;ORF1ab;nsp9		synonymous SNV	ORF1ab:YP_009724389.1:exon1:c.A12738G:p.L4246L,ORF1a:YP_009725295.1:exon1:c.A12738G:p.L4246L,nsp9:YP_009725305.1:exon1:c.A318G:p.L106L
NC_045512v2	13015	13015	A	G	exonic	ORF1a;ORF1ab;nsp9		synonymous SNV	ORF1ab:YP_009724389.1:exon1:c.A12750G:p.V4250V,ORF1a:YP_009725295.1:exon1:c.A12750G:p.V4250V,nsp9:YP_009725305.1:exon1:c.A330G:p.V110V
NC_045512v2	13024	13024	A	G	exonic	ORF1a;ORF1ab;nsp9		synonymous SNV	ORF1ab:YP_009724389.1:exon1:c.A12759G:p.Q4253Q,ORF1a:YP_009725295.1:exon1:c.A12759G:p.Q4253Q,nsp9:YP_009725305.1:exon1:c.A339G:p.Q113Q
NC_045512v2	13132	13132	A	G	exonic	ORF1a;ORF1ab;nsp10		synonymous SNV	ORF1ab:YP_009724389.1:exon1:c.A12867G:p.Q4289Q,ORF1a:YP_009725295.1:exon1:c.A12867G:p.Q4289Q,nsp10:YP_009725306.1:exon1:c.A108G:p.Q36Q
NC_045512v2	13151	13151	A	G	exonic	ORF1a;ORF1ab;nsp10		nonsynonymous SNV	ORF1ab:YP_009724389.1:exon1:c.A12886G:p.K4296E,ORF1a:YP_009725295.1:exon1:c.A12886G:p.K4296E,nsp10:YP_009725306.1:exon1:c.A127G:p.K43E
NC_045512v2	13152	13152	A	G	exonic	ORF1a;ORF1ab;nsp10		nonsynonymous SNV	ORF1ab:YP_009724389.1:exon1:c.A12887G:p.K4296R,ORF1a:YP_009725295.1:exon1:c.A12887G:p.K4296R,nsp10:YP_009725306.1:exon1:c.A128G:p.K43R
NC_045512v2	13182	13182	A	G	exonic	ORF1a;ORF1ab;nsp10		nonsynonymous SNV	ORF1ab:YP_009724389.1:exon1:c.A12917G:p.Q4306R,ORF1a:YP_009725295.1:exon1:c.A12917G:p.Q4306R,nsp10:YP_009725306.1:exon1:c.A158G:p.Q53R
NC_045512v2	13187	13187	A	G	exonic	ORF1a;ORF1ab;nsp10		nonsynonymous SNV	ORF1ab:YP_009724389.1:exon1:c.A12922G:p.I4308V,ORF1a:YP_009725295.1:exon1:c.A12922G:p.I4308V,nsp10:YP_009725306.1:exon1:c.A163G:p.I55V
NC_045512v2	13189	13189	A	G	exonic	ORF1a;ORF1ab;nsp10		nonsynonymous SNV	ORF1ab:YP_009724389.1:exon1:c.A12924G:p.I4308M,ORF1a:YP_009725295.1:exon1:c.A12924G:p.I4308M,nsp10:YP_009725306.1:exon1:c.A165G:p.I55M
NC_045512v2	13192	13192	A	G	exonic	ORF1a;ORF1ab;nsp10		synonymous SNV	ORF1ab:YP_009724389.1:exon1:c.A12927G:p.T4309T,ORF1a:YP_009725295.1:exon1:c.A12927G:p.T4309T,nsp10:YP_009725306.1:exon1:c.A168G:p.T56T
NC_045512v2	13196	13196	A	G	exonic	ORF1a;ORF1ab;nsp10		nonsynonymous SNV	ORF1ab:YP_009724389.1:exon1:c.A12931G:p.T4311A,ORF1a:YP_009725295.1:exon1:c.A12931G:p.T4311A,nsp10:YP_009725306.1:exon1:c.A172G:p.T58A
NC_045512v2	13267	13267	A	G	exonic	ORF1a;ORF1ab;nsp10		nonsynonymous SNV	ORF1ab:YP_009724389.1:exon1:c.A13002G:p.I4334M,ORF1a:YP_009725295.1:exon1:c.A13002G:p.I4334M,nsp10:YP_009725306.1:exon1:c.A243G:p.I81M
NC_045512v2	13277	13277	A	G	exonic	ORF1a;ORF1ab;nsp10		nonsynonymous SNV	ORF1ab:YP_009724389.1:exon1:c.A13012G:p.N4338D,ORF1a:YP_009725295.1:exon1:c.A13012G:p.N4338D,nsp10:YP_009725306.1:exon1:c.A253G:p.N85D
NC_045512v2	13283	13283	A	G	exonic	ORF1a;ORF1ab;nsp10		nonsynonymous SNV	ORF1ab:YP_009724389.1:exon1:c.A13018G:p.K4340E,ORF1a:YP_009725295.1:exon1:c.A13018G:p.K4340E,nsp10:YP_009725306.1:exon1:c.A259G:p.K87E
NC_045512v2	13284	13284	A	G	exonic	ORF1a;ORF1ab;nsp10		nonsynonymous SNV	ORF1ab:YP_009724389.1:exon1:c.A13019G:p.K4340R,ORF1a:YP_009725295.1:exon1:c.A13019G:p.K4340R,nsp10:YP_009725306.1:exon1:c.A260G:p.K87R
NC_045512v2	13285	13285	A	G	exonic	ORF1a;ORF1ab;nsp10		synonymous SNV	ORF1ab:YP_009724389.1:exon1:c.A13020G:p.K4340K,ORF1a:YP_009725295.1:exon1:c.A13020G:p.K4340K,nsp10:YP_009725306.1:exon1:c.A261G:p.K87K
NC_045512v2	13303	13303	A	G	exonic	ORF1a;ORF1ab;nsp10		synonymous SNV	ORF1ab:YP_009724389.1:exon1:c.A13038G:p.K4346K,ORF1a:YP_009725295.1:exon1:c.A13038G:p.K4346K,nsp10:YP_009725306.1:exon1:c.A279G:p.K93K
NC_045512v2	13315	13315	A	G	exonic	ORF1a;ORF1ab;nsp10		synonymous SNV	ORF1ab:YP_009724389.1:exon1:c.A13050G:p.V4350V,ORF1a:YP_009725295.1:exon1:c.A13050G:p.V4350V,nsp10:YP_009725306.1:exon1:c.A291G:p.V97V
NC_045512v2	13318	13318	A	G	exonic	ORF1a;ORF1ab;nsp10		synonymous SNV	ORF1ab:YP_009724389.1:exon1:c.A13053G:p.Q4351Q,ORF1a:YP_009725295.1:exon1:c.A13053G:p.Q4351Q,nsp10:YP_009725306.1:exon1:c.A294G:p.Q98Q
NC_045512v2	13321	13321	A	G	exonic	ORF1a;ORF1ab;nsp10		nonsynonymous SNV	ORF1ab:YP_009724389.1:exon1:c.A13056G:p.I4352M,ORF1a:YP_009725295.1:exon1:c.A13056G:p.I4352M,nsp10:YP_009725306.1:exon1:c.A297G:p.I99M
NC_045512v2	13337	13337	A	G	exonic	ORF1a;ORF1ab;nsp10		nonsynonymous SNV	ORF1ab:YP_009724389.1:exon1:c.A13072G:p.N4358D,ORF1a:YP_009725295.1:exon1:c.A13072G:p.N4358D,nsp10:YP_009725306.1:exon1:c.A313G:p.N105D
NC_045512v2	14061	14061	A	G	exonic	ORF1ab;nsp12		synonymous SNV	ORF1ab:YP_009724389.1:exon2:c.A13797G:p.L4599L,nsp12:YP_009725307.1:exon2:c.A621G:p.L207L
NC_045512v2	14065	14065	A	G	exonic	ORF1ab;nsp12		nonsynonymous SNV	ORF1ab:YP_009724389.1:exon2:c.A13801G:p.N4601D,nsp12:YP_009725307.1:exon2:c.A625G:p.N209D
NC_045512v2	14066	14066	A	G	exonic	ORF1ab;nsp12		nonsynonymous SNV	ORF1ab:YP_009724389.1:exon2:c.A13802G:p.N4601S,nsp12:YP_009725307.1:exon2:c.A626G:p.N209S
NC_045512v2	14070	14070	A	G	exonic	ORF1ab;nsp12		synonymous SNV	ORF1ab:YP_009724389.1:exon2:c.A13806G:p.Q4602Q,nsp12:YP_009725307.1:exon2:c.A630G:p.Q210Q
NC_045512v2	14112	14112	A	G	exonic	ORF1ab;nsp12		synonymous SNV	ORF1ab:YP_009724389.1:exon2:c.A13848G:p.Q4616Q,nsp12:YP_009725307.1:exon2:c.A672G:p.Q224Q
NC_045512v2	14463	14463	A	G	exonic	ORF1ab;nsp12		synonymous SNV	ORF1ab:YP_009724389.1:exon2:c.A14199G:p.V4733V,nsp12:YP_009725307.1:exon2:c.A1023G:p.V341V
NC_045512v2	14469	14469	A	G	exonic	ORF1ab;nsp12		synonymous SNV	ORF1ab:YP_009724389.1:exon2:c.A14205G:p.S4735S,nsp12:YP_009725307.1:exon2:c.A1029G:p.S343S
NC_045512v2	14502	14502	A	G	exonic	ORF1ab;nsp12		synonymous SNV	ORF1ab:YP_009724389.1:exon2:c.A14238G:p.V4746V,nsp12:YP_009725307.1:exon2:c.A1062G:p.V354V
NC_045512v2	14506	14506	A	G	exonic	ORF1ab;nsp12		nonsynonymous SNV	ORF1ab:YP_009724389.1:exon2:c.A14242G:p.N4748D,nsp12:YP_009725307.1:exon2:c.A1066G:p.N356D
NC_045512v2	14507	14507	A	G	exonic	ORF1ab;nsp12		nonsynonymous SNV	ORF1ab:YP_009724389.1:exon2:c.A14243G:p.N4748S,nsp12:YP_009725307.1:exon2:c.A1067G:p.N356S
NC_045512v2	14523	14523	A	G	exonic	ORF1ab;nsp12		synonymous SNV	ORF1ab:YP_009724389.1:exon2:c.A14259G:p.L4753L,nsp12:YP_009725307.1:exon2:c.A1083G:p.L361L
NC_045512v2	14550	14550	A	G	exonic	ORF1ab;nsp12		synonymous SNV	ORF1ab:YP_009724389.1:exon2:c.A14286G:p.E4762E,nsp12:YP_009725307.1:exon2:c.A1110G:p.E370E
NC_045512v2	14607	14607	A	G	exonic	ORF1ab;nsp12		synonymous SNV	ORF1ab:YP_009724389.1:exon2:c.A14343G:p.L4781L,nsp12:YP_009725307.1:exon2:c.A1167G:p.L389L
NC_045512v2	14611	14611	A	G	exonic	ORF1ab;nsp12		nonsynonymous SNV	ORF1ab:YP_009724389.1:exon2:c.A14347G:p.K4783E,nsp12:YP_009725307.1:exon2:c.A1171G:p.K391E
NC_045512v2	14634	14634	A	G	exonic	ORF1ab;nsp12		synonymous SNV	ORF1ab:YP_009724389.1:exon2:c.A14370G:p.V4790V,nsp12:YP_009725307.1:exon2:c.A1194G:p.V398V
NC_045512v2	14651	14651	A	G	exonic	ORF1ab;nsp12		nonsynonymous SNV	ORF1ab:YP_009724389.1:exon2:c.A14387G:p.N4796S,nsp12:YP_009725307.1:exon2:c.A1211G:p.N404S
NC_045512v2	14664	14664	A	G	exonic	ORF1ab;nsp12		synonymous SNV	ORF1ab:YP_009724389.1:exon2:c.A14400G:p.Q4800Q,nsp12:YP_009725307.1:exon2:c.A1224G:p.Q408Q
NC_045512v2	14665	14665	A	G	exonic	ORF1ab;nsp12		nonsynonymous SNV	ORF1ab:YP_009724389.1:exon2:c.A14401G:p.T4801A,nsp12:YP_009725307.1:exon2:c.A1225G:p.T409A
NC_045512v2	14680	14680	A	G	exonic	ORF1ab;nsp12		nonsynonymous SNV	ORF1ab:YP_009724389.1:exon2:c.A14416G:p.N4806D,nsp12:YP_009725307.1:exon2:c.A1240G:p.N414D
NC_045512v2	14686	14686	A	G	exonic	ORF1ab;nsp12		nonsynonymous SNV	ORF1ab:YP_009724389.1:exon2:c.A14422G:p.N4808D,nsp12:YP_009725307.1:exon2:c.A1246G:p.N416D
NC_045512v2	14691	14691	A	G	exonic	ORF1ab;nsp12		synonymous SNV	ORF1ab:YP_009724389.1:exon2:c.A14427G:p.K4809K,nsp12:YP_009725307.1:exon2:c.A1251G:p.K417K
NC_045512v2	14991	14991	T	C	exonic	ORF1ab;nsp12		synonymous SNV	ORF1ab:YP_009724389.1:exon2:c.T14727C:p.D4909D,nsp12:YP_009725307.1:exon2:c.T1551C:p.D517D
NC_045512v2	15001	15001	T	C	exonic	ORF1ab;nsp12		nonsynonymous SNV	ORF1ab:YP_009724389.1:exon2:c.T14737C:p.Y4913H,nsp12:YP_009725307.1:exon2:c.T1561C:p.Y521H
NC_045512v2	15021	15021	T	C	exonic	ORF1ab;nsp12		synonymous SNV	ORF1ab:YP_009724389.1:exon2:c.T14757C:p.L4919L,nsp12:YP_009725307.1:exon2:c.T1581C:p.L527L
NC_045512v2	15028	15028	T	C	exonic	ORF1ab;nsp12		nonsynonymous SNV	ORF1ab:YP_009724389.1:exon2:c.T14764C:p.Y4922H,nsp12:YP_009725307.1:exon2:c.T1588C:p.Y530H
NC_045512v2	15030	15030	T	C	exonic	ORF1ab;nsp12		synonymous SNV	ORF1ab:YP_009724389.1:exon2:c.T14766C:p.Y4922Y,nsp12:YP_009725307.1:exon2:c.T1590C:p.Y530Y
NC_045512v2	15039	15039	T	C	exonic	ORF1ab;nsp12		synonymous SNV	ORF1ab:YP_009724389.1:exon2:c.T14775C:p.R4925R,nsp12:YP_009725307.1:exon2:c.T1599C:p.R533R
NC_045512v2	15051	15051	T	C	exonic	ORF1ab;nsp12		synonymous SNV	ORF1ab:YP_009724389.1:exon2:c.T14787C:p.P4929P,nsp12:YP_009725307.1:exon2:c.T1611C:p.P537P
NC_045512v2	15054	15054	T	C	exonic	ORF1ab;nsp12		synonymous SNV	ORF1ab:YP_009724389.1:exon2:c.T14790C:p.T4930T,nsp12:YP_009725307.1:exon2:c.T1614C:p.T538T
NC_045512v2	15056	15056	T	C	exonic	ORF1ab;nsp12		nonsynonymous SNV	ORF1ab:YP_009724389.1:exon2:c.T14792C:p.I4931T,nsp12:YP_009725307.1:exon2:c.T1616C:p.I539T
NC_045512v2	15159	15159	A	G	exonic	ORF1ab;nsp12		synonymous SNV	ORF1ab:YP_009724389.1:exon2:c.A14895G:p.Q4965Q,nsp12:YP_009725307.1:exon2:c.A1719G:p.Q573Q
NC_045512v2	15171	15171	A	G	exonic	ORF1ab;nsp12		synonymous SNV	ORF1ab:YP_009724389.1:exon2:c.A14907G:p.K4969K,nsp12:YP_009725307.1:exon2:c.A1731G:p.K577K
NC_045512v2	15201	15201	A	G	exonic	ORF1ab;nsp12		synonymous SNV	ORF1ab:YP_009724389.1:exon2:c.A14937G:p.V4979V,nsp12:YP_009725307.1:exon2:c.A1761G:p.V587V
NC_045512v2	15219	15219	A	G	exonic	ORF1ab;nsp12		synonymous SNV	ORF1ab:YP_009724389.1:exon2:c.A14955G:p.K4985K,nsp12:YP_009725307.1:exon2:c.A1779G:p.K593K
NC_045512v2	15321	15321	A	G	exonic	ORF1ab;nsp12		synonymous SNV	ORF1ab:YP_009724389.1:exon2:c.T15057G:p.P5019P,nsp12:YP_009725307.1:exon2:c.T1881G:p.P627P
NC_045512v2	15329	15329	A	G	exonic	ORF1ab;nsp12		nonsynonymous SNV	ORF1ab:YP_009724389.1:exon2:c.T15065G:p.L5022R,nsp12:YP_009725307.1:exon2:c.T1889G:p.L630R
NC_045512v2	15335	15335	A	G	exonic	ORF1ab;nsp12		nonsynonymous SNV	ORF1ab:YP_009724389.1:exon2:c.T15071G:p.I5024S,nsp12:YP_009725307.1:exon2:c.T1895G:p.I632S
NC_045512v2	15336	15336	A	G	exonic	ORF1ab;nsp12		nonsynonymous SNV	ORF1ab:YP_009724389.1:exon2:c.T15072G:p.I5024M,nsp12:YP_009725307.1:exon2:c.T1896G:p.I632M
NC_045512v2	15347	15347	A	G	exonic	ORF1ab;nsp12		nonsynonymous SNV	ORF1ab:YP_009724389.1:exon2:c.T15083G:p.L5028R,nsp12:YP_009725307.1:exon2:c.T1907G:p.L636R
NC_045512v2	15366	15366	A	G	exonic	ORF1ab;nsp12		nonsynonymous SNV	ORF1ab:YP_009724389.1:exon2:c.T15102G:p.H5034Q,nsp12:YP_009725307.1:exon2:c.T1926G:p.H642Q
NC_045512v2	15436	15436	A	G	exonic	ORF1ab;nsp12		nonsynonymous SNV	ORF1ab:YP_009724389.1:exon2:c.A15172G:p.M5058V,nsp12:YP_009725307.1:exon2:c.A1996G:p.M666V
NC_045512v2	15459	15459	A	G	exonic	ORF1ab;nsp12		synonymous SNV	ORF1ab:YP_009724389.1:exon2:c.A15195G:p.L5065L,nsp12:YP_009725307.1:exon2:c.A2019G:p.L673L
NC_045512v2	15466	15466	A	G	exonic	ORF1ab;nsp12		nonsynonymous SNV	ORF1ab:YP_009724389.1:exon2:c.A15202G:p.K5068E,nsp12:YP_009725307.1:exon2:c.A2026G:p.K676E
NC_045512v2	15467	15467	A	G	exonic	ORF1ab;nsp12		nonsynonymous SNV	ORF1ab:YP_009724389.1:exon2:c.A15203G:p.K5068R,nsp12:YP_009725307.1:exon2:c.A2027G:p.K676R
NC_045512v2	15471	15471	A	G	exonic	ORF1ab;nsp12		synonymous SNV	ORF1ab:YP_009724389.1:exon2:c.A15207G:p.P5069P,nsp12:YP_009725307.1:exon2:c.A2031G:p.P677P
NC_045512v2	15486	15486	A	G	exonic	ORF1ab;nsp12		synonymous SNV	ORF1ab:YP_009724389.1:exon2:c.A15222G:p.S5074S,nsp12:YP_009725307.1:exon2:c.A2046G:p.S682S
NC_045512v2	15499	15499	A	G	exonic	ORF1ab;nsp12		nonsynonymous SNV	ORF1ab:YP_009724389.1:exon2:c.A15235G:p.T5079A,nsp12:YP_009725307.1:exon2:c.A2059G:p.T687A
NC_045512v2	15506	15506	A	G	exonic	ORF1ab;nsp12		nonsynonymous SNV	ORF1ab:YP_009724389.1:exon2:c.A15242G:p.Y5081C,nsp12:YP_009725307.1:exon2:c.A2066G:p.Y689C
NC_045512v2	15523	15523	A	G	exonic	ORF1ab;nsp12		nonsynonymous SNV	ORF1ab:YP_009724389.1:exon2:c.A15259G:p.N5087D,nsp12:YP_009725307.1:exon2:c.A2083G:p.N695D
NC_045512v2	15524	15524	A	G	exonic	ORF1ab;nsp12		nonsynonymous SNV	ORF1ab:YP_009724389.1:exon2:c.A15260G:p.N5087S,nsp12:YP_009725307.1:exon2:c.A2084G:p.N695S
NC_045512v2	15534	15534	A	G	exonic	ORF1ab;nsp12		synonymous SNV	ORF1ab:YP_009724389.1:exon2:c.A15270G:p.Q5090Q,nsp12:YP_009725307.1:exon2:c.A2094G:p.Q698Q
NC_045512v2	15564	15564	A	G	exonic	ORF1ab;nsp12		synonymous SNV	ORF1ab:YP_009724389.1:exon2:c.A15300G:p.L5100L,nsp12:YP_009725307.1:exon2:c.A2124G:p.L708L
NC_045512v2	15582	15582	A	G	exonic	ORF1ab;nsp12		synonymous SNV	ORF1ab:YP_009724389.1:exon2:c.A15318G:p.K5106K,nsp12:YP_009725307.1:exon2:c.A2142G:p.K714K
NC_045512v2	15753	15753	A	G	exonic	ORF1ab;nsp12		synonymous SNV	ORF1ab:YP_009724389.1:exon2:c.A15489G:p.A5163A,nsp12:YP_009725307.1:exon2:c.A2313G:p.A771A
NC_045512v2	15758	15758	A	G	exonic	ORF1ab;nsp12		nonsynonymous SNV	ORF1ab:YP_009724389.1:exon2:c.A15494G:p.Q5165R,nsp12:YP_009725307.1:exon2:c.A2318G:p.Q773R
NC_045512v2	15759	15759	A	G	exonic	ORF1ab;nsp12		synonymous SNV	ORF1ab:YP_009724389.1:exon2:c.A15495G:p.Q5165Q,nsp12:YP_009725307.1:exon2:c.A2319G:p.Q773Q
NC_045512v2	15777	15777	A	G	exonic	ORF1ab;nsp12		nonsynonymous SNV	ORF1ab:YP_009724389.1:exon2:c.A15513G:p.I5171M,nsp12:YP_009725307.1:exon2:c.A2337G:p.I779M
NC_045512v2	15788	15788	A	G	exonic	ORF1ab;nsp12		nonsynonymous SNV	ORF1ab:YP_009724389.1:exon2:c.A15524G:p.K5175R,nsp12:YP_009725307.1:exon2:c.A2348G:p.K783R
NC_045512v2	16001	16001	T	C	exonic	ORF1ab;nsp12		nonsynonymous SNV	ORF1ab:YP_009724389.1:exon2:c.T15737C:p.L5246P,nsp12:YP_009725307.1:exon2:c.T2561C:p.L854P
NC_045512v2	16023	16023	T	C	exonic	ORF1ab;nsp12		synonymous SNV	ORF1ab:YP_009724389.1:exon2:c.T15759C:p.S5253S,nsp12:YP_009725307.1:exon2:c.T2583C:p.S861S
NC_045512v2	16029	16029	T	C	exonic	ORF1ab;nsp12		synonymous SNV	ORF1ab:YP_009724389.1:exon2:c.T15765C:p.A5255A,nsp12:YP_009725307.1:exon2:c.T2589C:p.A863A
NC_045512v2	16030	16030	A	G	exonic	ORF1ab;nsp12		nonsynonymous SNV	ORF1ab:YP_009724389.1:exon2:c.A15766G:p.I5256V,nsp12:YP_009725307.1:exon2:c.A2590G:p.I864V
NC_045512v2	16032	16032	A	G	exonic	ORF1ab;nsp12		nonsynonymous SNV	ORF1ab:YP_009724389.1:exon2:c.A15768G:p.I5256M,nsp12:YP_009725307.1:exon2:c.A2592G:p.I864M
NC_045512v2	16040	16040	A	G	exonic	ORF1ab;nsp12		nonsynonymous SNV	ORF1ab:YP_009724389.1:exon2:c.A15776G:p.Y5259C,nsp12:YP_009725307.1:exon2:c.A2600G:p.Y867C
NC_045512v2	16047	16047	T	C	exonic	ORF1ab;nsp12		synonymous SNV	ORF1ab:YP_009724389.1:exon2:c.T15783C:p.L5261L,nsp12:YP_009725307.1:exon2:c.T2607C:p.L869L
NC_045512v2	16061	16061	A	G	exonic	ORF1ab;nsp12		nonsynonymous SNV	ORF1ab:YP_009724389.1:exon2:c.A15797G:p.N5266S,nsp12:YP_009725307.1:exon2:c.A2621G:p.N874S
NC_045512v2	16100	16100	A	G	exonic	ORF1ab;nsp12		nonsynonymous SNV	ORF1ab:YP_009724389.1:exon2:c.A15836G:p.Y5279C,nsp12:YP_009725307.1:exon2:c.A2660G:p.Y887C
NC_045512v2	16202	16202	A	G	exonic	ORF1ab;nsp12		nonsynonymous SNV	ORF1ab:YP_009724389.1:exon2:c.A15938G:p.Y5313C,nsp12:YP_009725307.1:exon2:c.A2762G:p.Y921C
NC_045512v2	16205	16205	A	G	exonic	ORF1ab;nsp12		nonsynonymous SNV	ORF1ab:YP_009724389.1:exon2:c.A15941G:p.E5314G,nsp12:YP_009725307.1:exon2:c.A2765G:p.E922G
NC_045512v2	16210	16210	A	G	exonic	ORF1ab;nsp12		nonsynonymous SNV	ORF1ab:YP_009724389.1:exon2:c.A15946G:p.M5316V,nsp12:YP_009725307.1:exon2:c.A2770G:p.M924V
NC_045512v2	16218	16218	A	G	exonic	ORF1ab;nsp12		synonymous SNV	ORF1ab:YP_009724389.1:exon2:c.A15954G:p.T5318T,nsp12:YP_009725307.1:exon2:c.A2778G:p.T926T
NC_045512v2	16233	16233	A	G	exonic	ORF1ab;nsp12		synonymous SNV	ORF1ab:YP_009724389.1:exon2:c.A15969G:p.L5323L,nsp12:YP_009725307.1:exon2:c.A2793G:p.L931L
NC_045512v2	16334	16334	A	G	exonic	ORF1ab;nsp13		nonsynonymous SNV	nsp13:YP_009725308.1:exon1:c.A98G:p.H33R,ORF1ab:YP_009724389.1:exon2:c.A16070G:p.H5357R
NC_045512v2	16354	16354	A	G	exonic	ORF1ab;nsp13		nonsynonymous SNV	nsp13:YP_009725308.1:exon1:c.A118G:p.K40E,ORF1ab:YP_009724389.1:exon2:c.A16090G:p.K5364E
NC_045512v2	16355	16355	A	G	exonic	ORF1ab;nsp13		nonsynonymous SNV	nsp13:YP_009725308.1:exon1:c.A119G:p.K40R,ORF1ab:YP_009724389.1:exon2:c.A16091G:p.K5364R
NC_045512v2	16359	16359	A	G	exonic	ORF1ab;nsp13		synonymous SNV	nsp13:YP_009725308.1:exon1:c.A123G:p.L41L,ORF1ab:YP_009724389.1:exon2:c.A16095G:p.L5365L
NC_045512v2	16412	16412	A	G	exonic	ORF1ab;nsp13		nonsynonymous SNV	nsp13:YP_009725308.1:exon1:c.A176G:p.D59G,ORF1ab:YP_009724389.1:exon2:c.A16148G:p.D5383G
NC_045512v2	16417	16417	A	G	exonic	ORF1ab;nsp13		nonsynonymous SNV	nsp13:YP_009725308.1:exon1:c.A181G:p.T61A,ORF1ab:YP_009724389.1:exon2:c.A16153G:p.T5385A
NC_045512v2	16422	16422	A	G	exonic	ORF1ab;nsp13		synonymous SNV	nsp13:YP_009725308.1:exon1:c.A186G:p.Q62Q,ORF1ab:YP_009724389.1:exon2:c.A16158G:p.Q5386Q
NC_045512v2	16431	16431	A	G	exonic	ORF1ab;nsp13		synonymous SNV	nsp13:YP_009725308.1:exon1:c.A195G:p.L65L,ORF1ab:YP_009724389.1:exon2:c.A16167G:p.L5389L
NC_045512v2	16454	16454	A	G	exonic	ORF1ab;nsp13		nonsynonymous SNV	nsp13:YP_009725308.1:exon1:c.A218G:p.K73R,ORF1ab:YP_009724389.1:exon2:c.A16190G:p.K5397R
NC_045512v2	16474	16474	A	G	exonic	ORF1ab;nsp13		nonsynonymous SNV	nsp13:YP_009725308.1:exon1:c.A238G:p.S80G,ORF1ab:YP_009724389.1:exon2:c.A16210G:p.S5404G
NC_045512v2	16661	16661	A	G	exonic	ORF1ab;nsp13		nonsynonymous SNV	nsp13:YP_009725308.1:exon1:c.A425G:p.E142G,ORF1ab:YP_009724389.1:exon2:c.A16397G:p.E5466G
NC_045512v2	16672	16672	A	G	exonic	ORF1ab;nsp13		nonsynonymous SNV	nsp13:YP_009725308.1:exon1:c.A436G:p.K146E,ORF1ab:YP_009724389.1:exon2:c.A16408G:p.K5470E
NC_045512v2	16682	16682	A	G	exonic	ORF1ab;nsp13		nonsynonymous SNV	nsp13:YP_009725308.1:exon1:c.A446G:p.Y149C,ORF1ab:YP_009724389.1:exon2:c.A16418G:p.Y5473C
NC_045512v2	16698	16698	A	G	exonic	ORF1ab;nsp13		synonymous SNV	nsp13:YP_009725308.1:exon1:c.A462G:p.V154V,ORF1ab:YP_009724389.1:exon2:c.A16434G:p.V5478V
NC_045512v2	16703	16703	A	G	exonic	ORF1ab;nsp13		nonsynonymous SNV	nsp13:YP_009725308.1:exon1:c.A467G:p.E156G,ORF1ab:YP_009724389.1:exon2:c.A16439G:p.E5480G
NC_045512v2	16704	16704	A	G	exonic	ORF1ab;nsp13		synonymous SNV	nsp13:YP_009725308.1:exon1:c.A468G:p.E156E,ORF1ab:YP_009724389.1:exon2:c.A16440G:p.E5480E
NC_045512v2	16725	16725	A	G	exonic	ORF1ab;nsp13		synonymous SNV	nsp13:YP_009725308.1:exon1:c.A489G:p.L163L,ORF1ab:YP_009724389.1:exon2:c.A16461G:p.L5487L
NC_045512v2	16747	16747	A	G	exonic	ORF1ab;nsp13		nonsynonymous SNV	nsp13:YP_009725308.1:exon1:c.A511G:p.K171E,ORF1ab:YP_009724389.1:exon2:c.A16483G:p.K5495E
NC_045512v2	16797	16797	A	G	exonic	ORF1ab;nsp13		synonymous SNV	nsp13:YP_009725308.1:exon1:c.A561G:p.V187V,ORF1ab:YP_009724389.1:exon2:c.A16533G:p.V5511V
NC_045512v2	16798	16798	A	G	exonic	ORF1ab;nsp13		nonsynonymous SNV	nsp13:YP_009725308.1:exon1:c.A562G:p.T188A,ORF1ab:YP_009724389.1:exon2:c.A16534G:p.T5512A
NC_045512v2	16810	16810	A	G	exonic	ORF1ab;nsp13		nonsynonymous SNV	nsp13:YP_009725308.1:exon1:c.A574G:p.K192E,ORF1ab:YP_009724389.1:exon2:c.A16546G:p.K5516E
NC_045512v2	16811	16811	A	G	exonic	ORF1ab;nsp13		nonsynonymous SNV	nsp13:YP_009725308.1:exon1:c.A575G:p.K192R,ORF1ab:YP_009724389.1:exon2:c.A16547G:p.K5516R
NC_045512v2	16925	16925	A	G	exonic	ORF1ab;nsp13		nonsynonymous SNV	nsp13:YP_009725308.1:exon1:c.A689G:p.H230R,ORF1ab:YP_009724389.1:exon2:c.A16661G:p.H5554R
NC_045512v2	16927	16927	A	G	exonic	ORF1ab;nsp13		nonsynonymous SNV	nsp13:YP_009725308.1:exon1:c.A691G:p.T231A,ORF1ab:YP_009724389.1:exon2:c.A16663G:p.T5555A
NC_045512v2	16932	16932	A	G	exonic	ORF1ab;nsp13		synonymous SNV	nsp13:YP_009725308.1:exon1:c.A696G:p.V232V,ORF1ab:YP_009724389.1:exon2:c.A16668G:p.V5556V
NC_045512v2	16933	16933	A	G	exonic	ORF1ab;nsp13		nonsynonymous SNV	nsp13:YP_009725308.1:exon1:c.A697G:p.M233V,ORF1ab:YP_009724389.1:exon2:c.A16669G:p.M5557V
NC_045512v2	16941	16941	A	G	exonic	ORF1ab;nsp13		synonymous SNV	nsp13:YP_009725308.1:exon1:c.A705G:p.L235L,ORF1ab:YP_009724389.1:exon2:c.A16677G:p.L5559L
NC_045512v2	16951	16951	A	G	exonic	ORF1ab;nsp13		nonsynonymous SNV	nsp13:YP_009725308.1:exon1:c.A715G:p.T239A,ORF1ab:YP_009724389.1:exon2:c.A16687G:p.T5563A
NC_045512v2	16956	16956	A	G	exonic	ORF1ab;nsp13		synonymous SNV	nsp13:YP_009725308.1:exon1:c.A720G:p.L240L,ORF1ab:YP_009724389.1:exon2:c.A16692G:p.L5564L
NC_045512v2	16965	16965	A	G	exonic	ORF1ab;nsp13		synonymous SNV	nsp13:YP_009725308.1:exon1:c.A729G:p.Q243Q,ORF1ab:YP_009724389.1:exon2:c.A16701G:p.Q5567Q
NC_045512v2	16978	16978	A	G	exonic	ORF1ab;nsp13		nonsynonymous SNV	nsp13:YP_009725308.1:exon1:c.A742G:p.R248G,ORF1ab:YP_009724389.1:exon2:c.A16714G:p.R5572G
NC_045512v2	16984	16984	A	G	exonic	ORF1ab;nsp13		nonsynonymous SNV	nsp13:YP_009725308.1:exon1:c.A748G:p.T250A,ORF1ab:YP_009724389.1:exon2:c.A16720G:p.T5574A
NC_045512v2	16992	16992	A	G	exonic	ORF1ab;nsp13		synonymous SNV	nsp13:YP_009725308.1:exon1:c.A756G:p.L252L,ORF1ab:YP_009724389.1:exon2:c.A16728G:p.L5576L
NC_045512v2	16994	16994	A	G	exonic	ORF1ab;nsp13		nonsynonymous SNV	nsp13:YP_009725308.1:exon1:c.A758G:p.Y253C,ORF1ab:YP_009724389.1:exon2:c.A16730G:p.Y5577C
NC_045512v2	16999	16999	A	G	exonic	ORF1ab;nsp13		nonsynonymous SNV	nsp13:YP_009725308.1:exon1:c.A763G:p.T255A,ORF1ab:YP_009724389.1:exon2:c.A16735G:p.T5579A
NC_045512v2	17007	17007	T	C	exonic	ORF1ab;nsp13		synonymous SNV	nsp13:YP_009725308.1:exon1:c.T771C:p.N257N,ORF1ab:YP_009724389.1:exon2:c.T16743C:p.N5581N
NC_045512v2	17013	17013	A	G	exonic	ORF1ab;nsp13		synonymous SNV	nsp13:YP_009725308.1:exon1:c.A777G:p.S259S,ORF1ab:YP_009724389.1:exon2:c.A16749G:p.S5583S
NC_045512v2	17038	17038	A	G	exonic	ORF1ab;nsp13		nonsynonymous SNV	nsp13:YP_009725308.1:exon1:c.A802G:p.N268D,ORF1ab:YP_009724389.1:exon2:c.A16774G:p.N5592D
NC_045512v2	17039	17039	A	G	exonic	ORF1ab;nsp13		nonsynonymous SNV	nsp13:YP_009725308.1:exon1:c.A803G:p.N268S,ORF1ab:YP_009724389.1:exon2:c.A16775G:p.N5592S
NC_045512v2	17045	17045	A	G	exonic	ORF1ab;nsp13		nonsynonymous SNV	nsp13:YP_009725308.1:exon1:c.A809G:p.Q270R,ORF1ab:YP_009724389.1:exon2:c.A16781G:p.Q5594R
NC_045512v2	17046	17046	A	G	exonic	ORF1ab;nsp13		synonymous SNV	nsp13:YP_009725308.1:exon1:c.A810G:p.Q270Q,ORF1ab:YP_009724389.1:exon2:c.A16782G:p.Q5594Q
NC_045512v2	17052	17052	T	C	exonic	ORF1ab;nsp13		synonymous SNV	nsp13:YP_009725308.1:exon1:c.T816C:p.V272V,ORF1ab:YP_009724389.1:exon2:c.T16788C:p.V5596V
NC_045512v2	17055	17055	T	C	exonic	ORF1ab;nsp13		synonymous SNV	nsp13:YP_009725308.1:exon1:c.T819C:p.G273G,ORF1ab:YP_009724389.1:exon2:c.T16791C:p.G5597G
NC_045512v2	17062	17062	A	G	exonic	ORF1ab;nsp13		nonsynonymous SNV	nsp13:YP_009725308.1:exon1:c.A826G:p.K276E,ORF1ab:YP_009724389.1:exon2:c.A16798G:p.K5600E
NC_045512v2	17063	17063	A	G	exonic	ORF1ab;nsp13		nonsynonymous SNV	nsp13:YP_009725308.1:exon1:c.A827G:p.K276R,ORF1ab:YP_009724389.1:exon2:c.A16799G:p.K5600R
NC_045512v2	17067	17067	T	C	exonic	ORF1ab;nsp13		synonymous SNV	nsp13:YP_009725308.1:exon1:c.T831C:p.Y277Y,ORF1ab:YP_009724389.1:exon2:c.T16803C:p.Y5601Y
NC_045512v2	17147	17147	T	C	exonic	ORF1ab;nsp13		nonsynonymous SNV	nsp13:YP_009725308.1:exon1:c.T911C:p.I304T,ORF1ab:YP_009724389.1:exon2:c.T16883C:p.I5628T
NC_045512v2	17154	17154	T	C	exonic	ORF1ab;nsp13		synonymous SNV	nsp13:YP_009725308.1:exon1:c.T918C:p.Y306Y,ORF1ab:YP_009724389.1:exon2:c.T16890C:p.Y5630Y
NC_045512v2	17160	17160	T	C	exonic	ORF1ab;nsp13		synonymous SNV	nsp13:YP_009725308.1:exon1:c.T924C:p.A308A,ORF1ab:YP_009724389.1:exon2:c.T16896C:p.A5632A
NC_045512v2	17169	17169	T	C	exonic	ORF1ab;nsp13		synonymous SNV	nsp13:YP_009725308.1:exon1:c.T933C:p.H311H,ORF1ab:YP_009724389.1:exon2:c.T16905C:p.H5635H
NC_045512v2	17230	17230	A	G	exonic	ORF1ab;nsp13		nonsynonymous SNV	nsp13:YP_009725308.1:exon1:c.A994G:p.R332G,ORF1ab:YP_009724389.1:exon2:c.A16966G:p.R5656G
NC_045512v2	17236	17236	A	G	exonic	ORF1ab;nsp13		nonsynonymous SNV	nsp13:YP_009725308.1:exon1:c.A1000G:p.I334V,ORF1ab:YP_009724389.1:exon2:c.A16972G:p.I5658V
NC_045512v2	17244	17244	A	G	exonic	ORF1ab;nsp13		synonymous SNV	nsp13:YP_009725308.1:exon1:c.A1008G:p.A336A,ORF1ab:YP_009724389.1:exon2:c.A16980G:p.A5660A
NC_045512v2	17256	17256	A	G	exonic	ORF1ab;nsp13		synonymous SNV	nsp13:YP_009725308.1:exon1:c.A1020G:p.V340V,ORF1ab:YP_009724389.1:exon2:c.A16992G:p.V5664V
NC_045512v2	17262	17262	T	C	exonic	ORF1ab;nsp13		synonymous SNV	nsp13:YP_009725308.1:exon1:c.T1026C:p.C342C,ORF1ab:YP_009724389.1:exon2:c.T16998C:p.C5666C
NC_045512v2	17263	17263	T	C	exonic	ORF1ab;nsp13		nonsynonymous SNV	nsp13:YP_009725308.1:exon1:c.T1027C:p.F343L,ORF1ab:YP_009724389.1:exon2:c.T16999C:p.F5667L
NC_045512v2	17264	17264	T	C	exonic	ORF1ab;nsp13		nonsynonymous SNV	nsp13:YP_009725308.1:exon1:c.T1028C:p.F343S,ORF1ab:YP_009724389.1:exon2:c.T17000C:p.F5667S
NC_045512v2	17265	17265	T	C	exonic	ORF1ab;nsp13		synonymous SNV	nsp13:YP_009725308.1:exon1:c.T1029C:p.F343F,ORF1ab:YP_009724389.1:exon2:c.T17001C:p.F5667F
NC_045512v2	17268	17268	T	C	exonic	ORF1ab;nsp13		synonymous SNV	nsp13:YP_009725308.1:exon1:c.T1032C:p.D344D,ORF1ab:YP_009724389.1:exon2:c.T17004C:p.D5668D
NC_045512v2	17269	17269	A	G	exonic	ORF1ab;nsp13		nonsynonymous SNV	nsp13:YP_009725308.1:exon1:c.A1033G:p.K345E,ORF1ab:YP_009724389.1:exon2:c.A17005G:p.K5669E
NC_045512v2	17270	17270	A	G	exonic	ORF1ab;nsp13		nonsynonymous SNV	nsp13:YP_009725308.1:exon1:c.A1034G:p.K345R,ORF1ab:YP_009724389.1:exon2:c.A17006G:p.K5669R
NC_045512v2	17276	17276	A	G	exonic	ORF1ab;nsp13		nonsynonymous SNV	nsp13:YP_009725308.1:exon1:c.A1040G:p.K347R,ORF1ab:YP_009724389.1:exon2:c.A17012G:p.K5671R
NC_045512v2	17277	17277	A	G	exonic	ORF1ab;nsp13		synonymous SNV	nsp13:YP_009725308.1:exon1:c.A1041G:p.K347K,ORF1ab:YP_009724389.1:exon2:c.A17013G:p.K5671K
NC_045512v2	17281	17281	A	G	exonic	ORF1ab;nsp13		nonsynonymous SNV	nsp13:YP_009725308.1:exon1:c.A1045G:p.N349D,ORF1ab:YP_009724389.1:exon2:c.A17017G:p.N5673D
NC_045512v2	17282	17282	A	G	exonic	ORF1ab;nsp13		nonsynonymous SNV	nsp13:YP_009725308.1:exon1:c.A1046G:p.N349S,ORF1ab:YP_009724389.1:exon2:c.A17018G:p.N5673S
NC_045512v2	17287	17287	A	G	exonic	ORF1ab;nsp13		nonsynonymous SNV	nsp13:YP_009725308.1:exon1:c.A1051G:p.T351A,ORF1ab:YP_009724389.1:exon2:c.A17023G:p.T5675A
NC_045512v2	17292	17292	A	G	exonic	ORF1ab;nsp13		synonymous SNV	nsp13:YP_009725308.1:exon1:c.A1056G:p.L352L,ORF1ab:YP_009724389.1:exon2:c.A17028G:p.L5676L
NC_045512v2	17295	17295	A	G	exonic	ORF1ab;nsp13		synonymous SNV	nsp13:YP_009725308.1:exon1:c.A1059G:p.E353E,ORF1ab:YP_009724389.1:exon2:c.A17031G:p.E5677E
NC_045512v2	17297	17297	A	G	exonic	ORF1ab;nsp13		nonsynonymous SNV	nsp13:YP_009725308.1:exon1:c.A1061G:p.Q354R,ORF1ab:YP_009724389.1:exon2:c.A17033G:p.Q5678R
NC_045512v2	17300	17300	A	G	exonic	ORF1ab;nsp13		nonsynonymous SNV	nsp13:YP_009725308.1:exon1:c.A1064G:p.Y355C,ORF1ab:YP_009724389.1:exon2:c.A17036G:p.Y5679C
NC_045512v2	17311	17311	A	G	exonic	ORF1ab;nsp13		nonsynonymous SNV	nsp13:YP_009725308.1:exon1:c.A1075G:p.T359A,ORF1ab:YP_009724389.1:exon2:c.A17047G:p.T5683A
NC_045512v2	17316	17316	A	G	exonic	ORF1ab;nsp13		synonymous SNV	nsp13:YP_009725308.1:exon1:c.A1080G:p.V360V,ORF1ab:YP_009724389.1:exon2:c.A17052G:p.V5684V
NC_045512v2	17317	17317	A	G	exonic	ORF1ab;nsp13		nonsynonymous SNV	nsp13:YP_009725308.1:exon1:c.A1081G:p.N361D,ORF1ab:YP_009724389.1:exon2:c.A17053G:p.N5685D
NC_045512v2	17330	17330	A	G	exonic	ORF1ab;nsp13		nonsynonymous SNV	nsp13:YP_009725308.1:exon1:c.A1094G:p.E365G,ORF1ab:YP_009724389.1:exon2:c.A17066G:p.E5689G
NC_045512v2	17340	17340	A	G	exonic	ORF1ab;nsp13		synonymous SNV	nsp13:YP_009725308.1:exon1:c.A1104G:p.A368A,ORF1ab:YP_009724389.1:exon2:c.A17076G:p.A5692A
NC_045512v2	17344	17344	A	G	exonic	ORF1ab;nsp13		nonsynonymous SNV	nsp13:YP_009725308.1:exon1:c.A1108G:p.I370V,ORF1ab:YP_009724389.1:exon2:c.A17080G:p.I5694V
NC_045512v2	17346	17346	A	G	exonic	ORF1ab;nsp13		nonsynonymous SNV	nsp13:YP_009725308.1:exon1:c.A1110G:p.I370M,ORF1ab:YP_009724389.1:exon2:c.A17082G:p.I5694M
NC_045512v2	17362	17362	A	G	exonic	ORF1ab;nsp13		nonsynonymous SNV	nsp13:YP_009725308.1:exon1:c.A1126G:p.I376V,ORF1ab:YP_009724389.1:exon2:c.A17098G:p.I5700V
NC_045512v2	17381	17381	A	G	exonic	ORF1ab;nsp13		nonsynonymous SNV	nsp13:YP_009725308.1:exon1:c.A1145G:p.Y382C,ORF1ab:YP_009724389.1:exon2:c.A17117G:p.Y5706C
NC_045512v2	17384	17384	A	G	exonic	ORF1ab;nsp13		nonsynonymous SNV	nsp13:YP_009725308.1:exon1:c.A1148G:p.D383G,ORF1ab:YP_009724389.1:exon2:c.A17120G:p.D5707G
NC_045512v2	17398	17398	A	G	exonic	ORF1ab;nsp13		nonsynonymous SNV	nsp13:YP_009725308.1:exon1:c.A1162G:p.N388D,ORF1ab:YP_009724389.1:exon2:c.A17134G:p.N5712D
NC_045512v2	17399	17399	A	G	exonic	ORF1ab;nsp13		nonsynonymous SNV	nsp13:YP_009725308.1:exon1:c.A1163G:p.N388S,ORF1ab:YP_009724389.1:exon2:c.A17135G:p.N5712S
NC_045512v2	17404	17404	A	G	exonic	ORF1ab;nsp13		nonsynonymous SNV	nsp13:YP_009725308.1:exon1:c.A1168G:p.R390G,ORF1ab:YP_009724389.1:exon2:c.A17140G:p.R5714G
NC_045512v2	17407	17407	T	C	exonic	ORF1ab;nsp13		synonymous SNV	nsp13:YP_009725308.1:exon1:c.T1171C:p.L391L,ORF1ab:YP_009724389.1:exon2:c.T17143C:p.L5715L
NC_045512v2	17409	17409	A	G	exonic	ORF1ab;nsp13		synonymous SNV	nsp13:YP_009725308.1:exon1:c.A1173G:p.L391L,ORF1ab:YP_009724389.1:exon2:c.A17145G:p.L5715L
NC_045512v2	17416	17416	A	G	exonic	ORF1ab;nsp13		nonsynonymous SNV	nsp13:YP_009725308.1:exon1:c.A1180G:p.K394E,ORF1ab:YP_009724389.1:exon2:c.A17152G:p.K5718E
NC_045512v2	17417	17417	A	G	exonic	ORF1ab;nsp13		nonsynonymous SNV	nsp13:YP_009725308.1:exon1:c.A1181G:p.K394R,ORF1ab:YP_009724389.1:exon2:c.A17153G:p.K5718R
NC_045512v2	17422	17422	T	C	exonic	ORF1ab;nsp13		nonsynonymous SNV	nsp13:YP_009725308.1:exon1:c.T1186C:p.Y396H,ORF1ab:YP_009724389.1:exon2:c.T17158C:p.Y5720H
NC_045512v2	17423	17423	A	G	exonic	ORF1ab;nsp13		nonsynonymous SNV	nsp13:YP_009725308.1:exon1:c.A1187G:p.Y396C,ORF1ab:YP_009724389.1:exon2:c.A17159G:p.Y5720C
NC_045512v2	17429	17429	A	G	exonic	ORF1ab;nsp13		nonsynonymous SNV	nsp13:YP_009725308.1:exon1:c.A1193G:p.Y398C,ORF1ab:YP_009724389.1:exon2:c.A17165G:p.Y5722C
NC_045512v2	17447	17447	A	G	exonic	ORF1ab;nsp13		nonsynonymous SNV	nsp13:YP_009725308.1:exon1:c.A1211G:p.Q404R,ORF1ab:YP_009724389.1:exon2:c.A17183G:p.Q5728R
NC_045512v2	17448	17448	A	G	exonic	ORF1ab;nsp13		synonymous SNV	nsp13:YP_009725308.1:exon1:c.A1212G:p.Q404Q,ORF1ab:YP_009724389.1:exon2:c.A17184G:p.Q5728Q
NC_045512v2	17449	17449	T	C	exonic	ORF1ab;nsp13		synonymous SNV	nsp13:YP_009725308.1:exon1:c.T1213C:p.L405L,ORF1ab:YP_009724389.1:exon2:c.T17185C:p.L5729L
NC_045512v2	17451	17451	A	G	exonic	ORF1ab;nsp13		synonymous SNV	nsp13:YP_009725308.1:exon1:c.A1215G:p.L405L,ORF1ab:YP_009724389.1:exon2:c.A17187G:p.L5729L
NC_045512v2	17460	17460	A	G	exonic	ORF1ab;nsp13		synonymous SNV	nsp13:YP_009725308.1:exon1:c.A1224G:p.P408P,ORF1ab:YP_009724389.1:exon2:c.A17196G:p.P5732P
NC_045512v2	17466	17466	A	G	exonic	ORF1ab;nsp13		synonymous SNV	nsp13:YP_009725308.1:exon1:c.A1230G:p.T410T,ORF1ab:YP_009724389.1:exon2:c.A17202G:p.T5734T
NC_045512v2	17473	17473	A	G	exonic	ORF1ab;nsp13		nonsynonymous SNV	nsp13:YP_009725308.1:exon1:c.A1237G:p.T413A,ORF1ab:YP_009724389.1:exon2:c.A17209G:p.T5737A
NC_045512v2	17475	17475	T	C	exonic	ORF1ab;nsp13		synonymous SNV	nsp13:YP_009725308.1:exon1:c.T1239C:p.T413T,ORF1ab:YP_009724389.1:exon2:c.T17211C:p.T5737T
NC_045512v2	17476	17476	A	G	exonic	ORF1ab;nsp13		nonsynonymous SNV	nsp13:YP_009725308.1:exon1:c.A1240G:p.K414E,ORF1ab:YP_009724389.1:exon2:c.A17212G:p.K5738E
NC_045512v2	17498	17498	A	G	exonic	ORF1ab;nsp13		nonsynonymous SNV	nsp13:YP_009725308.1:exon1:c.A1262G:p.Y421C,ORF1ab:YP_009724389.1:exon2:c.A17234G:p.Y5745C
NC_045512v2	17526	17526	A	G	exonic	ORF1ab;nsp13		synonymous SNV	nsp13:YP_009725308.1:exon1:c.A1290G:p.K430K,ORF1ab:YP_009724389.1:exon2:c.A17262G:p.K5754K
NC_045512v2	17527	17527	A	G	exonic	ORF1ab;nsp13		nonsynonymous SNV	nsp13:YP_009725308.1:exon1:c.A1291G:p.T431A,ORF1ab:YP_009724389.1:exon2:c.A17263G:p.T5755A
NC_045512v2	17530	17530	A	G	exonic	ORF1ab;nsp13		nonsynonymous SNV	nsp13:YP_009725308.1:exon1:c.A1294G:p.I432V,ORF1ab:YP_009724389.1:exon2:c.A17266G:p.I5756V
NC_045512v2	17542	17542	A	G	exonic	ORF1ab;nsp13		nonsynonymous SNV	nsp13:YP_009725308.1:exon1:c.A1306G:p.M436V,ORF1ab:YP_009724389.1:exon2:c.A17278G:p.M5760V
NC_045512v2	17554	17554	A	G	exonic	ORF1ab;nsp13		nonsynonymous SNV	nsp13:YP_009725308.1:exon1:c.A1318G:p.T440A,ORF1ab:YP_009724389.1:exon2:c.A17290G:p.T5764A
NC_045512v2	17576	17576	A	G	exonic	ORF1ab;nsp13		nonsynonymous SNV	nsp13:YP_009725308.1:exon1:c.A1340G:p.E447G,ORF1ab:YP_009724389.1:exon2:c.A17312G:p.E5771G
NC_045512v2	17577	17577	A	G	exonic	ORF1ab;nsp13		synonymous SNV	nsp13:YP_009725308.1:exon1:c.A1341G:p.E447E,ORF1ab:YP_009724389.1:exon2:c.A17313G:p.E5771E
NC_045512v2	17578	17578	A	G	exonic	ORF1ab;nsp13		nonsynonymous SNV	nsp13:YP_009725308.1:exon1:c.A1342G:p.I448V,ORF1ab:YP_009724389.1:exon2:c.A17314G:p.I5772V
NC_045512v2	17599	17599	T	C	exonic	ORF1ab;nsp13		synonymous SNV	nsp13:YP_009725308.1:exon1:c.T1363C:p.L455L,ORF1ab:YP_009724389.1:exon2:c.T17335C:p.L5779L
NC_045512v2	17604	17604	T	C	exonic	ORF1ab;nsp13		synonymous SNV	nsp13:YP_009725308.1:exon1:c.T1368C:p.V456V,ORF1ab:YP_009724389.1:exon2:c.T17340C:p.V5780V
NC_045512v2	17605	17605	T	C	exonic	ORF1ab;nsp13		nonsynonymous SNV	nsp13:YP_009725308.1:exon1:c.T1369C:p.Y457H,ORF1ab:YP_009724389.1:exon2:c.T17341C:p.Y5781H
NC_045512v2	17606	17606	A	G	exonic	ORF1ab;nsp13		nonsynonymous SNV	nsp13:YP_009725308.1:exon1:c.A1370G:p.Y457C,ORF1ab:YP_009724389.1:exon2:c.A17342G:p.Y5781C
NC_045512v2	17609	17609	A	G	exonic	ORF1ab;nsp13		nonsynonymous SNV	nsp13:YP_009725308.1:exon1:c.A1373G:p.D458G,ORF1ab:YP_009724389.1:exon2:c.A17345G:p.D5782G
NC_045512v2	17610	17610	T	C	exonic	ORF1ab;nsp13		synonymous SNV	nsp13:YP_009725308.1:exon1:c.T1374C:p.D458D,ORF1ab:YP_009724389.1:exon2:c.T17346C:p.D5782D
NC_045512v2	17613	17613	T	C	exonic	ORF1ab;nsp13		synonymous SNV	nsp13:YP_009725308.1:exon1:c.T1377C:p.N459N,ORF1ab:YP_009724389.1:exon2:c.T17349C:p.N5783N
NC_045512v2	17618	17618	T	C	exonic	ORF1ab;nsp13		nonsynonymous SNV	nsp13:YP_009725308.1:exon1:c.T1382C:p.L461P,ORF1ab:YP_009724389.1:exon2:c.T17354C:p.L5785P
NC_045512v2	17619	17619	T	C	exonic	ORF1ab;nsp13		synonymous SNV	nsp13:YP_009725308.1:exon1:c.T1383C:p.L461L,ORF1ab:YP_009724389.1:exon2:c.T17355C:p.L5785L
NC_045512v2	17650	17650	T	C	exonic	ORF1ab;nsp13		nonsynonymous SNV	nsp13:YP_009725308.1:exon1:c.T1414C:p.F472L,ORF1ab:YP_009724389.1:exon2:c.T17386C:p.F5796L
NC_045512v2	17651	17651	T	C	exonic	ORF1ab;nsp13		nonsynonymous SNV	nsp13:YP_009725308.1:exon1:c.T1415C:p.F472S,ORF1ab:YP_009724389.1:exon2:c.T17387C:p.F5796S
NC_045512v2	17652	17652	T	C	exonic	ORF1ab;nsp13		synonymous SNV	nsp13:YP_009725308.1:exon1:c.T1416C:p.F472F,ORF1ab:YP_009724389.1:exon2:c.T17388C:p.F5796F
NC_045512v2	17661	17661	T	C	exonic	ORF1ab;nsp13		synonymous SNV	nsp13:YP_009725308.1:exon1:c.T1425C:p.F475F,ORF1ab:YP_009724389.1:exon2:c.T17397C:p.F5799F
NC_045512v2	17662	17662	T	C	exonic	ORF1ab;nsp13		nonsynonymous SNV	nsp13:YP_009725308.1:exon1:c.T1426C:p.Y476H,ORF1ab:YP_009724389.1:exon2:c.T17398C:p.Y5800H
NC_045512v2	17664	17664	T	C	exonic	ORF1ab;nsp13		synonymous SNV	nsp13:YP_009725308.1:exon1:c.T1428C:p.Y476Y,ORF1ab:YP_009724389.1:exon2:c.T17400C:p.Y5800Y
NC_045512v2	17672	17672	T	C	exonic	ORF1ab;nsp13		nonsynonymous SNV	nsp13:YP_009725308.1:exon1:c.T1436C:p.V479A,ORF1ab:YP_009724389.1:exon2:c.T17408C:p.V5803A
NC_045512v2	17673	17673	T	C	exonic	ORF1ab;nsp13		synonymous SNV	nsp13:YP_009725308.1:exon1:c.T1437C:p.V479V,ORF1ab:YP_009724389.1:exon2:c.T17409C:p.V5803V
NC_045512v2	17687	17687	T	C	exonic	ORF1ab;nsp13		nonsynonymous SNV	nsp13:YP_009725308.1:exon1:c.T1451C:p.V484A,ORF1ab:YP_009724389.1:exon2:c.T17423C:p.V5808A
NC_045512v2	17694	17694	T	C	exonic	ORF1ab;nsp13		synonymous SNV	nsp13:YP_009725308.1:exon1:c.T1458C:p.S486S,ORF1ab:YP_009724389.1:exon2:c.T17430C:p.S5810S
NC_045512v2	17871	17871	A	G	exonic	ORF1ab;nsp13		nonsynonymous SNV	nsp13:YP_009725308.1:exon1:c.A1635G:p.I545M,ORF1ab:YP_009724389.1:exon2:c.A17607G:p.I5869M
NC_045512v2	17911	17911	A	G	exonic	ORF1ab;nsp13		nonsynonymous SNV	nsp13:YP_009725308.1:exon1:c.A1675G:p.N559D,ORF1ab:YP_009724389.1:exon2:c.A17647G:p.N5883D
NC_045512v2	17920	17920	A	G	exonic	ORF1ab;nsp13		nonsynonymous SNV	nsp13:YP_009725308.1:exon1:c.A1684G:p.N562D,ORF1ab:YP_009724389.1:exon2:c.A17656G:p.N5886D
NC_045512v2	17921	17921	A	G	exonic	ORF1ab;nsp13		nonsynonymous SNV	nsp13:YP_009725308.1:exon1:c.A1685G:p.N562S,ORF1ab:YP_009724389.1:exon2:c.A17657G:p.N5886S
NC_045512v2	17961	17961	A	G	exonic	ORF1ab;nsp13		nonsynonymous SNV	nsp13:YP_009725308.1:exon1:c.A1725G:p.I575M,ORF1ab:YP_009724389.1:exon2:c.A17697G:p.I5899M
NC_045512v2	17971	17971	A	G	exonic	ORF1ab;nsp13		nonsynonymous SNV	nsp13:YP_009725308.1:exon1:c.A1735G:p.R579G,ORF1ab:YP_009724389.1:exon2:c.A17707G:p.R5903G
NC_045512v2	17981	17981	A	G	exonic	ORF1ab;nsp13		nonsynonymous SNV	nsp13:YP_009725308.1:exon1:c.A1745G:p.Y582C,ORF1ab:YP_009724389.1:exon2:c.A17717G:p.Y5906C
NC_045512v2	17987	17987	A	G	exonic	ORF1ab;nsp13		nonsynonymous SNV	nsp13:YP_009725308.1:exon1:c.A1751G:p.K584R,ORF1ab:YP_009724389.1:exon2:c.A17723G:p.K5908R
NC_045512v2	17998	17998	A	G	exonic	ORF1ab;nsp13		nonsynonymous SNV	nsp13:YP_009725308.1:exon1:c.A1762G:p.T588A,ORF1ab:YP_009724389.1:exon2:c.A17734G:p.T5912A
NC_045512v2	18001	18001	A	G	exonic	ORF1ab;nsp13		nonsynonymous SNV	nsp13:YP_009725308.1:exon1:c.A1765G:p.S589G,ORF1ab:YP_009724389.1:exon2:c.A17737G:p.S5913G
NC_045512v2	18008	18008	A	G	exonic	ORF1ab;nsp13		nonsynonymous SNV	nsp13:YP_009725308.1:exon1:c.A1772G:p.E591G,ORF1ab:YP_009724389.1:exon2:c.A17744G:p.E5915G
NC_045512v2	18009	18009	A	G	exonic	ORF1ab;nsp13		synonymous SNV	nsp13:YP_009725308.1:exon1:c.A1773G:p.E591E,ORF1ab:YP_009724389.1:exon2:c.A17745G:p.E5915E
NC_045512v2	18019	18019	A	G	exonic	ORF1ab;nsp13		nonsynonymous SNV	nsp13:YP_009725308.1:exon1:c.A1783G:p.R595G,ORF1ab:YP_009724389.1:exon2:c.A17755G:p.R5919G
NC_045512v2	18030	18030	A	G	exonic	ORF1ab;nsp13		synonymous SNV	nsp13:YP_009725308.1:exon1:c.A1794G:p.A598A,ORF1ab:YP_009724389.1:exon2:c.A17766G:p.A5922A
NC_045512v2	18036	18036	A	G	exonic	ORF1ab;nsp13		synonymous SNV	nsp13:YP_009725308.1:exon1:c.A1800G:p.L600L,ORF1ab:YP_009724389.1:exon2:c.A17772G:p.L5924L
NC_045512v2	18039	18039	A	G	exonic	ORF1ab;nsp13		synonymous SNV	nsp13:YP_009725308.1:exon1:c.A1803G:p.Q601Q,ORF1ab:YP_009724389.1:exon2:c.A17775G:p.Q5925Q
NC_045512v2	18064	18064	A	G	exonic	ORF1ab;nsp14		nonsynonymous SNV	nsp14:YP_009725309.1:exon1:c.A25G:p.K9E,ORF1ab:YP_009724389.1:exon2:c.A17800G:p.K5934E
NC_045512v2	18065	18065	A	G	exonic	ORF1ab;nsp14		nonsynonymous SNV	nsp14:YP_009725309.1:exon1:c.A26G:p.K9R,ORF1ab:YP_009724389.1:exon2:c.A17801G:p.K5934R
NC_045512v2	18076	18076	A	G	exonic	ORF1ab;nsp14		nonsynonymous SNV	nsp14:YP_009725309.1:exon1:c.A37G:p.K13E,ORF1ab:YP_009724389.1:exon2:c.A17812G:p.K5938E
NC_045512v2	18077	18077	A	G	exonic	ORF1ab;nsp14		nonsynonymous SNV	nsp14:YP_009725309.1:exon1:c.A38G:p.K13R,ORF1ab:YP_009724389.1:exon2:c.A17813G:p.K5938R
NC_045512v2	18081	18081	A	G	exonic	ORF1ab;nsp14		synonymous SNV	nsp14:YP_009725309.1:exon1:c.A42G:p.V14V,ORF1ab:YP_009724389.1:exon2:c.A17817G:p.V5939V
NC_045512v2	18082	18082	A	G	exonic	ORF1ab;nsp14		nonsynonymous SNV	nsp14:YP_009725309.1:exon1:c.A43G:p.I15V,ORF1ab:YP_009724389.1:exon2:c.A17818G:p.I5940V
NC_045512v2	18085	18085	A	G	exonic	ORF1ab;nsp14		nonsynonymous SNV	nsp14:YP_009725309.1:exon1:c.A46G:p.T16A,ORF1ab:YP_009724389.1:exon2:c.A17821G:p.T5941A
NC_045512v2	18093	18093	A	G	exonic	ORF1ab;nsp14		synonymous SNV	nsp14:YP_009725309.1:exon1:c.A54G:p.L18L,ORF1ab:YP_009724389.1:exon2:c.A17829G:p.L5943L
NC_045512v2	18100	18100	A	G	exonic	ORF1ab;nsp14		nonsynonymous SNV	nsp14:YP_009725309.1:exon1:c.A61G:p.T21A,ORF1ab:YP_009724389.1:exon2:c.A17836G:p.T5946A
NC_045512v2	18104	18104	A	G	exonic	ORF1ab;nsp14		nonsynonymous SNV	nsp14:YP_009725309.1:exon1:c.A65G:p.Q22R,ORF1ab:YP_009724389.1:exon2:c.A17840G:p.Q5947R
NC_045512v2	18133	18133	A	G	exonic	ORF1ab;nsp14		nonsynonymous SNV	nsp14:YP_009725309.1:exon1:c.A94G:p.K32E,ORF1ab:YP_009724389.1:exon2:c.A17869G:p.K5957E
NC_045512v2	18141	18141	A	G	exonic	ORF1ab;nsp14		synonymous SNV	nsp14:YP_009725309.1:exon1:c.A102G:p.K34K,ORF1ab:YP_009724389.1:exon2:c.A17877G:p.K5959K
NC_045512v2	18142	18142	A	G	exonic	ORF1ab;nsp14		nonsynonymous SNV	nsp14:YP_009725309.1:exon1:c.A103G:p.T35A,ORF1ab:YP_009724389.1:exon2:c.A17878G:p.T5960A
NC_045512v2	18147	18147	A	G	exonic	ORF1ab;nsp14		synonymous SNV	nsp14:YP_009725309.1:exon1:c.A108G:p.E36E,ORF1ab:YP_009724389.1:exon2:c.A17883G:p.E5961E
NC_045512v2	18178	18178	A	G	exonic	ORF1ab;nsp14		nonsynonymous SNV	nsp14:YP_009725309.1:exon1:c.A139G:p.K47E,ORF1ab:YP_009724389.1:exon2:c.A17914G:p.K5972E
NC_045512v2	18184	18184	A	G	exonic	ORF1ab;nsp14		nonsynonymous SNV	nsp14:YP_009725309.1:exon1:c.A145G:p.M49V,ORF1ab:YP_009724389.1:exon2:c.A17920G:p.M5974V
NC_045512v2	18185	18185	T	C	exonic	ORF1ab;nsp14		nonsynonymous SNV	nsp14:YP_009725309.1:exon1:c.T146C:p.M49T,ORF1ab:YP_009724389.1:exon2:c.T17921C:p.M5974T
NC_045512v2	18191	18191	A	G	exonic	ORF1ab;nsp14		nonsynonymous SNV	nsp14:YP_009725309.1:exon1:c.A152G:p.Y51C,ORF1ab:YP_009724389.1:exon2:c.A17927G:p.Y5976C
NC_045512v2	18193	18193	A	G	exonic	ORF1ab;nsp14		nonsynonymous SNV	nsp14:YP_009725309.1:exon1:c.A154G:p.R52G,ORF1ab:YP_009724389.1:exon2:c.A17929G:p.R5977G
NC_045512v2	18196	18196	A	G	exonic	ORF1ab;nsp14		nonsynonymous SNV	nsp14:YP_009725309.1:exon1:c.A157G:p.R53G,ORF1ab:YP_009724389.1:exon2:c.A17932G:p.R5978G
NC_045512v2	18207	18207	T	C	exonic	ORF1ab;nsp14		synonymous SNV	nsp14:YP_009725309.1:exon1:c.T168C:p.S56S,ORF1ab:YP_009724389.1:exon2:c.T17943C:p.S5981S
NC_045512v2	18220	18220	A	G	exonic	ORF1ab;nsp14		nonsynonymous SNV	nsp14:YP_009725309.1:exon1:c.A181G:p.K61E,ORF1ab:YP_009724389.1:exon2:c.A17956G:p.K5986E
NC_045512v2	18221	18221	A	G	exonic	ORF1ab;nsp14		nonsynonymous SNV	nsp14:YP_009725309.1:exon1:c.A182G:p.K61R,ORF1ab:YP_009724389.1:exon2:c.A17957G:p.K5986R
NC_045512v2	18222	18222	A	G	exonic	ORF1ab;nsp14		synonymous SNV	nsp14:YP_009725309.1:exon1:c.A183G:p.K61K,ORF1ab:YP_009724389.1:exon2:c.A17958G:p.K5986K
NC_045512v2	18223	18223	A	G	exonic	ORF1ab;nsp14		nonsynonymous SNV	nsp14:YP_009725309.1:exon1:c.A184G:p.M62V,ORF1ab:YP_009724389.1:exon2:c.A17959G:p.M5987V
NC_045512v2	18226	18226	A	G	exonic	ORF1ab;nsp14		nonsynonymous SNV	nsp14:YP_009725309.1:exon1:c.A187G:p.N63D,ORF1ab:YP_009724389.1:exon2:c.A17962G:p.N5988D
NC_045512v2	18228	18228	T	C	exonic	ORF1ab;nsp14		synonymous SNV	nsp14:YP_009725309.1:exon1:c.T189C:p.N63N,ORF1ab:YP_009724389.1:exon2:c.T17964C:p.N5988N
NC_045512v2	18229	18229	T	C	exonic	ORF1ab;nsp14		nonsynonymous SNV	nsp14:YP_009725309.1:exon1:c.T190C:p.Y64H,ORF1ab:YP_009724389.1:exon2:c.T17965C:p.Y5989H
NC_045512v2	18230	18230	A	G	exonic	ORF1ab;nsp14		nonsynonymous SNV	nsp14:YP_009725309.1:exon1:c.A191G:p.Y64C,ORF1ab:YP_009724389.1:exon2:c.A17966G:p.Y5989C
NC_045512v2	18237	18237	T	C	exonic	ORF1ab;nsp14		synonymous SNV	nsp14:YP_009725309.1:exon1:c.T198C:p.V66V,ORF1ab:YP_009724389.1:exon2:c.T17973C:p.V5991V
NC_045512v2	18238	18238	A	G	exonic	ORF1ab;nsp14		nonsynonymous SNV	nsp14:YP_009725309.1:exon1:c.A199G:p.N67D,ORF1ab:YP_009724389.1:exon2:c.A17974G:p.N5992D
NC_045512v2	18239	18239	A	G	exonic	ORF1ab;nsp14		nonsynonymous SNV	nsp14:YP_009725309.1:exon1:c.A200G:p.N67S,ORF1ab:YP_009724389.1:exon2:c.A17975G:p.N5992S
NC_045512v2	18245	18245	A	G	exonic	ORF1ab;nsp14		nonsynonymous SNV	nsp14:YP_009725309.1:exon1:c.A206G:p.Y69C,ORF1ab:YP_009724389.1:exon2:c.A17981G:p.Y5994C
NC_045512v2	18249	18249	T	C	exonic	ORF1ab;nsp14		synonymous SNV	nsp14:YP_009725309.1:exon1:c.T210C:p.P70P,ORF1ab:YP_009724389.1:exon2:c.T17985C:p.P5995P
NC_045512v2	18251	18251	A	G	exonic	ORF1ab;nsp14		nonsynonymous SNV	nsp14:YP_009725309.1:exon1:c.A212G:p.N71S,ORF1ab:YP_009724389.1:exon2:c.A17987G:p.N5996S
NC_045512v2	18328	18328	A	G	exonic	ORF1ab;nsp14		nonsynonymous SNV	nsp14:YP_009725309.1:exon1:c.A289G:p.T97A,ORF1ab:YP_009724389.1:exon2:c.A18064G:p.T6022A
NC_045512v2	18331	18331	A	G	exonic	ORF1ab;nsp14		nonsynonymous SNV	nsp14:YP_009725309.1:exon1:c.A292G:p.R98G,ORF1ab:YP_009724389.1:exon2:c.A18067G:p.R6023G
NC_045512v2	18349	18349	A	G	exonic	ORF1ab;nsp14		nonsynonymous SNV	nsp14:YP_009725309.1:exon1:c.A310G:p.N104D,ORF1ab:YP_009724389.1:exon2:c.A18085G:p.N6029D
NC_045512v2	18350	18350	A	G	exonic	ORF1ab;nsp14		nonsynonymous SNV	nsp14:YP_009725309.1:exon1:c.A311G:p.N104S,ORF1ab:YP_009724389.1:exon2:c.A18086G:p.N6029S
NC_045512v2	18354	18354	A	G	exonic	ORF1ab;nsp14		synonymous SNV	nsp14:YP_009725309.1:exon1:c.A315G:p.L105L,ORF1ab:YP_009724389.1:exon2:c.A18090G:p.L6030L
NC_045512v2	18360	18360	A	G	exonic	ORF1ab;nsp14		synonymous SNV	nsp14:YP_009725309.1:exon1:c.A321G:p.L107L,ORF1ab:YP_009724389.1:exon2:c.A18096G:p.L6032L
NC_045512v2	18366	18366	A	G	exonic	ORF1ab;nsp14		synonymous SNV	nsp14:YP_009725309.1:exon1:c.A327G:p.L109L,ORF1ab:YP_009724389.1:exon2:c.A18102G:p.L6034L
NC_045512v2	18427	18427	A	G	exonic	ORF1ab;nsp14		nonsynonymous SNV	nsp14:YP_009725309.1:exon1:c.A388G:p.N130D,ORF1ab:YP_009724389.1:exon2:c.A18163G:p.N6055D
NC_045512v2	18430	18430	A	G	exonic	ORF1ab;nsp14		nonsynonymous SNV	nsp14:YP_009725309.1:exon1:c.A391G:p.T131A,ORF1ab:YP_009724389.1:exon2:c.A18166G:p.T6056A
NC_045512v2	18448	18448	A	G	exonic	ORF1ab;nsp14		nonsynonymous SNV	nsp14:YP_009725309.1:exon1:c.A409G:p.S137G,ORF1ab:YP_009724389.1:exon2:c.A18184G:p.S6062G
NC_045512v2	18455	18455	A	G	exonic	ORF1ab;nsp14		nonsynonymous SNV	nsp14:YP_009725309.1:exon1:c.A416G:p.K139R,ORF1ab:YP_009724389.1:exon2:c.A18191G:p.K6064R
NC_045512v2	18478	18478	A	G	exonic	ORF1ab;nsp14		nonsynonymous SNV	nsp14:YP_009725309.1:exon1:c.A439G:p.K147E,ORF1ab:YP_009724389.1:exon2:c.A18214G:p.K6072E
NC_045512v2	18487	18487	A	G	exonic	ORF1ab;nsp14		nonsynonymous SNV	nsp14:YP_009725309.1:exon1:c.A448G:p.I150V,ORF1ab:YP_009724389.1:exon2:c.A18223G:p.I6075V
NC_045512v2	18489	18489	A	G	exonic	ORF1ab;nsp14		nonsynonymous SNV	nsp14:YP_009725309.1:exon1:c.A450G:p.I150M,ORF1ab:YP_009724389.1:exon2:c.A18225G:p.I6075M
NC_045512v2	18528	18528	A	G	exonic	ORF1ab;nsp14		synonymous SNV	nsp14:YP_009725309.1:exon1:c.T489G:p.R163R,ORF1ab:YP_009724389.1:exon2:c.T18264G:p.R6088R
NC_045512v2	18537	18537	A	G	exonic	ORF1ab;nsp14		nonsynonymous SNV	nsp14:YP_009725309.1:exon1:c.T498G:p.I166M,ORF1ab:YP_009724389.1:exon2:c.T18273G:p.I6091M
NC_045512v2	18539	18539	A	G	exonic	ORF1ab;nsp14		nonsynonymous SNV	nsp14:YP_009725309.1:exon1:c.T500G:p.V167G,ORF1ab:YP_009724389.1:exon2:c.T18275G:p.V6092G
NC_045512v2	18560	18560	A	G	exonic	ORF1ab;nsp14		nonsynonymous SNV	nsp14:YP_009725309.1:exon1:c.T521G:p.L174R,ORF1ab:YP_009724389.1:exon2:c.T18296G:p.L6099R
NC_045512v2	18561	18561	A	G	exonic	ORF1ab;nsp14		synonymous SNV	nsp14:YP_009725309.1:exon1:c.T522G:p.L174L,ORF1ab:YP_009724389.1:exon2:c.T18297G:p.L6099L
NC_045512v2	18567	18567	A	G	exonic	ORF1ab;nsp14		nonsynonymous SNV	nsp14:YP_009725309.1:exon1:c.T528G:p.N176K,ORF1ab:YP_009724389.1:exon2:c.T18303G:p.N6101K
NC_045512v2	18660	18660	A	G	exonic	ORF1ab;nsp14		nonsynonymous SNV	nsp14:YP_009725309.1:exon1:c.T621G:p.C207W,ORF1ab:YP_009724389.1:exon2:c.T18396G:p.C6132W
NC_045512v2	18665	18665	A	G	exonic	ORF1ab;nsp14		nonsynonymous SNV	nsp14:YP_009725309.1:exon1:c.T626G:p.L209R,ORF1ab:YP_009724389.1:exon2:c.T18401G:p.L6134R
NC_045512v2	18669	18669	A	G	exonic	ORF1ab;nsp14		nonsynonymous SNV	nsp14:YP_009725309.1:exon1:c.T630G:p.C210W,ORF1ab:YP_009724389.1:exon2:c.T18405G:p.C6135W
NC_045512v2	18678	18678	A	G	exonic	ORF1ab;nsp14		synonymous SNV	nsp14:YP_009725309.1:exon1:c.T639G:p.R213R,ORF1ab:YP_009724389.1:exon2:c.T18414G:p.R6138R
NC_045512v2	18688	18688	A	G	exonic	ORF1ab;nsp14		nonsynonymous SNV	nsp14:YP_009725309.1:exon1:c.T649G:p.F217V,ORF1ab:YP_009724389.1:exon2:c.T18424G:p.F6142V
NC_045512v2	18689	18689	A	G	exonic	ORF1ab;nsp14		nonsynonymous SNV	nsp14:YP_009725309.1:exon1:c.T650G:p.F217C,ORF1ab:YP_009724389.1:exon2:c.T18425G:p.F6142C
NC_045512v2	18690	18690	A	G	exonic	ORF1ab;nsp14		nonsynonymous SNV	nsp14:YP_009725309.1:exon1:c.T651G:p.F217L,ORF1ab:YP_009724389.1:exon2:c.T18426G:p.F6142L
NC_045512v2	18708	18708	A	G	exonic	ORF1ab;nsp14		synonymous SNV	nsp14:YP_009725309.1:exon1:c.T669G:p.T223T,ORF1ab:YP_009724389.1:exon2:c.T18444G:p.T6148T
NC_045512v2	18709	18709	A	G	exonic	ORF1ab;nsp14		nonsynonymous SNV	nsp14:YP_009725309.1:exon1:c.T670G:p.Y224D,ORF1ab:YP_009724389.1:exon2:c.T18445G:p.Y6149D
NC_045512v2	18824	18824	A	G	exonic	ORF1ab;nsp14		nonsynonymous SNV	nsp14:YP_009725309.1:exon1:c.A785G:p.Q262R,ORF1ab:YP_009724389.1:exon2:c.A18560G:p.Q6187R
NC_045512v2	18825	18825	A	G	exonic	ORF1ab;nsp14		synonymous SNV	nsp14:YP_009725309.1:exon1:c.A786G:p.Q262Q,ORF1ab:YP_009724389.1:exon2:c.A18561G:p.Q6187Q
NC_045512v2	18835	18835	A	G	exonic	ORF1ab;nsp14		nonsynonymous SNV	nsp14:YP_009725309.1:exon1:c.A796G:p.N266D,ORF1ab:YP_009724389.1:exon2:c.A18571G:p.N6191D
NC_045512v2	18862	18862	A	G	exonic	ORF1ab;nsp14		nonsynonymous SNV	nsp14:YP_009725309.1:exon1:c.A823G:p.I275V,ORF1ab:YP_009724389.1:exon2:c.A18598G:p.I6200V
NC_045512v2	18871	18871	A	G	exonic	ORF1ab;nsp14		nonsynonymous SNV	nsp14:YP_009725309.1:exon1:c.A832G:p.R278G,ORF1ab:YP_009724389.1:exon2:c.A18607G:p.R6203G
NC_045512v2	18934	18934	A	G	exonic	ORF1ab;nsp14		nonsynonymous SNV	nsp14:YP_009725309.1:exon1:c.A895G:p.I299V,ORF1ab:YP_009724389.1:exon2:c.A18670G:p.I6224V
NC_045512v2	18955	18955	A	G	exonic	ORF1ab;nsp14		nonsynonymous SNV	nsp14:YP_009725309.1:exon1:c.A916G:p.N306D,ORF1ab:YP_009724389.1:exon2:c.A18691G:p.N6231D
NC_045512v2	18967	18967	A	G	exonic	ORF1ab;nsp14		nonsynonymous SNV	nsp14:YP_009725309.1:exon1:c.A928G:p.R310G,ORF1ab:YP_009724389.1:exon2:c.A18703G:p.R6235G
NC_045512v2	18970	18970	A	G	exonic	ORF1ab;nsp14		nonsynonymous SNV	nsp14:YP_009725309.1:exon1:c.A931G:p.K311E,ORF1ab:YP_009724389.1:exon2:c.A18706G:p.K6236E
NC_045512v2	18971	18971	A	G	exonic	ORF1ab;nsp14		nonsynonymous SNV	nsp14:YP_009725309.1:exon1:c.A932G:p.K311R,ORF1ab:YP_009724389.1:exon2:c.A18707G:p.K6236R
NC_045512v2	18991	18991	A	G	exonic	ORF1ab;nsp14		nonsynonymous SNV	nsp14:YP_009725309.1:exon1:c.A952G:p.K318E,ORF1ab:YP_009724389.1:exon2:c.A18727G:p.K6243E
NC_045512v2	19166	19166	A	G	exonic	ORF1ab;nsp14		nonsynonymous SNV	nsp14:YP_009725309.1:exon1:c.A1127G:p.K376R,ORF1ab:YP_009724389.1:exon2:c.A18902G:p.K6301R
NC_045512v2	19196	19196	A	G	exonic	ORF1ab;nsp14		nonsynonymous SNV	nsp14:YP_009725309.1:exon1:c.A1157G:p.N386S,ORF1ab:YP_009724389.1:exon2:c.A18932G:p.N6311S
NC_045512v2	19210	19210	A	G	exonic	ORF1ab;nsp14		nonsynonymous SNV	nsp14:YP_009725309.1:exon1:c.A1171G:p.R391G,ORF1ab:YP_009724389.1:exon2:c.A18946G:p.R6316G
NC_045512v2	19222	19222	A	G	exonic	ORF1ab;nsp14		nonsynonymous SNV	nsp14:YP_009725309.1:exon1:c.A1183G:p.N395D,ORF1ab:YP_009724389.1:exon2:c.A18958G:p.N6320D
NC_045512v2	19223	19223	A	G	exonic	ORF1ab;nsp14		nonsynonymous SNV	nsp14:YP_009725309.1:exon1:c.A1184G:p.N395S,ORF1ab:YP_009724389.1:exon2:c.A18959G:p.N6320S
NC_045512v2	19587	19587	T	C	exonic	ORF1ab;nsp14		synonymous SNV	nsp14:YP_009725309.1:exon1:c.T1548C:p.T516T,ORF1ab:YP_009724389.1:exon2:c.T19323C:p.T6441T
NC_045512v2	19605	19605	T	C	exonic	ORF1ab;nsp14		synonymous SNV	nsp14:YP_009725309.1:exon1:c.T1566C:p.T522T,ORF1ab:YP_009724389.1:exon2:c.T19341C:p.T6447T
NC_045512v2	19616	19616	T	C	exonic	ORF1ab;nsp14		nonsynonymous SNV	nsp14:YP_009725309.1:exon1:c.T1577C:p.L526P,ORF1ab:YP_009724389.1:exon2:c.T19352C:p.L6451P
NC_045512v2	19641	19641	T	C	exonic	ORF1ab;nsp15		synonymous SNV	nsp15:YP_009725310.1:exon1:c.T21C:p.F7F,ORF1ab:YP_009724389.1:exon2:c.T19377C:p.F6459F
NC_045512v2	19642	19642	A	G	exonic	ORF1ab;nsp15		nonsynonymous SNV	nsp15:YP_009725310.1:exon1:c.A22G:p.N8D,ORF1ab:YP_009724389.1:exon2:c.A19378G:p.N6460D
NC_045512v2	19650	19650	A	G	exonic	ORF1ab;nsp15		synonymous SNV	nsp15:YP_009725310.1:exon1:c.A30G:p.V10V,ORF1ab:YP_009724389.1:exon2:c.A19386G:p.V6462V
NC_045512v2	19651	19651	A	G	exonic	ORF1ab;nsp15		nonsynonymous SNV	nsp15:YP_009725310.1:exon1:c.A31G:p.N11D,ORF1ab:YP_009724389.1:exon2:c.A19387G:p.N6463D
NC_045512v2	19655	19655	A	G	exonic	ORF1ab;nsp15		nonsynonymous SNV	nsp15:YP_009725310.1:exon1:c.A35G:p.K12R,ORF1ab:YP_009724389.1:exon2:c.A19391G:p.K6464R
NC_045512v2	19661	19661	A	G	exonic	ORF1ab;nsp15		nonsynonymous SNV	nsp15:YP_009725310.1:exon1:c.A41G:p.H14R,ORF1ab:YP_009724389.1:exon2:c.A19397G:p.H6466R
NC_045512v2	19667	19667	A	G	exonic	ORF1ab;nsp15		nonsynonymous SNV	nsp15:YP_009725310.1:exon1:c.A47G:p.D16G,ORF1ab:YP_009724389.1:exon2:c.A19403G:p.D6468G
NC_045512v2	19674	19674	A	G	exonic	ORF1ab;nsp15		synonymous SNV	nsp15:YP_009725310.1:exon1:c.A54G:p.Q18Q,ORF1ab:YP_009724389.1:exon2:c.A19410G:p.Q6470Q
NC_045512v2	19758	19758	A	G	exonic	ORF1ab;nsp15		synonymous SNV	nsp15:YP_009725310.1:exon1:c.A138G:p.K46K,ORF1ab:YP_009724389.1:exon2:c.A19494G:p.K6498K
NC_045512v2	19759	19759	A	G	exonic	ORF1ab;nsp15		nonsynonymous SNV	nsp15:YP_009725310.1:exon1:c.A139G:p.T47A,ORF1ab:YP_009724389.1:exon2:c.A19495G:p.T6499A
NC_045512v2	19767	19767	A	G	exonic	ORF1ab;nsp15		synonymous SNV	nsp15:YP_009725310.1:exon1:c.A147G:p.L49L,ORF1ab:YP_009724389.1:exon2:c.A19503G:p.L6501L
NC_045512v2	19774	19774	A	G	exonic	ORF1ab;nsp15		nonsynonymous SNV	nsp15:YP_009725310.1:exon1:c.A154G:p.N52D,ORF1ab:YP_009724389.1:exon2:c.A19510G:p.N6504D
NC_045512v2	19779	19779	A	G	exonic	ORF1ab;nsp15		synonymous SNV	nsp15:YP_009725310.1:exon1:c.A159G:p.V53V,ORF1ab:YP_009724389.1:exon2:c.A19515G:p.V6505V
NC_045512v2	19799	19799	A	G	exonic	ORF1ab;nsp15		nonsynonymous SNV	nsp15:YP_009725310.1:exon1:c.A179G:p.K60R,ORF1ab:YP_009724389.1:exon2:c.A19535G:p.K6512R
NC_045512v2	19804	19804	A	G	exonic	ORF1ab;nsp15		nonsynonymous SNV	nsp15:YP_009725310.1:exon1:c.A184G:p.N62D,ORF1ab:YP_009724389.1:exon2:c.A19540G:p.N6514D
NC_045512v2	19805	19805	A	G	exonic	ORF1ab;nsp15		nonsynonymous SNV	nsp15:YP_009725310.1:exon1:c.A185G:p.N62S,ORF1ab:YP_009724389.1:exon2:c.A19541G:p.N6514S
NC_045512v2	19810	19810	A	G	exonic	ORF1ab;nsp15		nonsynonymous SNV	nsp15:YP_009725310.1:exon1:c.A190G:p.K64E,ORF1ab:YP_009724389.1:exon2:c.A19546G:p.K6516E
NC_045512v2	19818	19818	A	G	exonic	ORF1ab;nsp15		synonymous SNV	nsp15:YP_009725310.1:exon1:c.A198G:p.V66V,ORF1ab:YP_009724389.1:exon2:c.A19554G:p.V6518V
NC_045512v2	19838	19838	A	G	exonic	ORF1ab;nsp15		nonsynonymous SNV	nsp15:YP_009725310.1:exon1:c.A218G:p.N73S,ORF1ab:YP_009724389.1:exon2:c.A19574G:p.N6525S
NC_045512v2	19867	19867	A	G	exonic	ORF1ab;nsp15		nonsynonymous SNV	nsp15:YP_009725310.1:exon1:c.A247G:p.T83A,ORF1ab:YP_009724389.1:exon2:c.A19603G:p.T6535A
NC_045512v2	19886	19886	A	G	exonic	ORF1ab;nsp15		nonsynonymous SNV	nsp15:YP_009725310.1:exon1:c.A266G:p.K89R,ORF1ab:YP_009724389.1:exon2:c.A19622G:p.K6541R
NC_045512v2	19887	19887	A	G	exonic	ORF1ab;nsp15		synonymous SNV	nsp15:YP_009725310.1:exon1:c.A267G:p.K89K,ORF1ab:YP_009724389.1:exon2:c.A19623G:p.K6541K
NC_045512v2	19888	19888	A	G	exonic	ORF1ab;nsp15		nonsynonymous SNV	nsp15:YP_009725310.1:exon1:c.A268G:p.R90G,ORF1ab:YP_009724389.1:exon2:c.A19624G:p.R6542G
NC_045512v2	19907	19907	T	C	exonic	ORF1ab;nsp15		nonsynonymous SNV	nsp15:YP_009725310.1:exon1:c.T287C:p.I96T,ORF1ab:YP_009724389.1:exon2:c.T19643C:p.I6548T
NC_045512v2	19911	19911	T	C	exonic	ORF1ab;nsp15		synonymous SNV	nsp15:YP_009725310.1:exon1:c.T291C:p.S97S,ORF1ab:YP_009724389.1:exon2:c.T19647C:p.S6549S
NC_045512v2	19914	19914	T	C	exonic	ORF1ab;nsp15		synonymous SNV	nsp15:YP_009725310.1:exon1:c.T294C:p.T98T,ORF1ab:YP_009724389.1:exon2:c.T19650C:p.T6550T
NC_045512v2	19929	19929	T	C	exonic	ORF1ab;nsp15		synonymous SNV	nsp15:YP_009725310.1:exon1:c.T309C:p.S103S,ORF1ab:YP_009724389.1:exon2:c.T19665C:p.S6555S
NC_045512v2	19980	19980	T	C	exonic	ORF1ab;nsp15		synonymous SNV	nsp15:YP_009725310.1:exon1:c.T360C:p.T120T,ORF1ab:YP_009724389.1:exon2:c.T19716C:p.T6572T
NC_045512v2	19984	19984	T	C	exonic	ORF1ab;nsp15		nonsynonymous SNV	nsp15:YP_009725310.1:exon1:c.T364C:p.F122L,ORF1ab:YP_009724389.1:exon2:c.T19720C:p.F6574L
NC_045512v2	19985	19985	T	C	exonic	ORF1ab;nsp15		nonsynonymous SNV	nsp15:YP_009725310.1:exon1:c.T365C:p.F122S,ORF1ab:YP_009724389.1:exon2:c.T19721C:p.F6574S
NC_045512v2	19986	19986	T	C	exonic	ORF1ab;nsp15		synonymous SNV	nsp15:YP_009725310.1:exon1:c.T366C:p.F122F,ORF1ab:YP_009724389.1:exon2:c.T19722C:p.F6574F
NC_045512v2	20004	20004	T	C	exonic	ORF1ab;nsp15		synonymous SNV	nsp15:YP_009725310.1:exon1:c.T384C:p.D128D,ORF1ab:YP_009724389.1:exon2:c.T19740C:p.D6580D
NC_045512v2	20019	20019	A	G	exonic	ORF1ab;nsp15		synonymous SNV	nsp15:YP_009725310.1:exon1:c.A399G:p.L133L,ORF1ab:YP_009724389.1:exon2:c.A19755G:p.L6585L
NC_045512v2	20035	20035	A	G	exonic	ORF1ab;nsp15		nonsynonymous SNV	nsp15:YP_009725310.1:exon1:c.A415G:p.N139D,ORF1ab:YP_009724389.1:exon2:c.A19771G:p.N6591D
NC_045512v2	20036	20036	A	G	exonic	ORF1ab;nsp15		nonsynonymous SNV	nsp15:YP_009725310.1:exon1:c.A416G:p.N139S,ORF1ab:YP_009724389.1:exon2:c.A19772G:p.N6591S
NC_045512v2	20050	20050	A	G	exonic	ORF1ab;nsp15		nonsynonymous SNV	nsp15:YP_009725310.1:exon1:c.A430G:p.T144A,ORF1ab:YP_009724389.1:exon2:c.A19786G:p.T6596A
NC_045512v2	20055	20055	A	G	exonic	ORF1ab;nsp15		synonymous SNV	nsp15:YP_009725310.1:exon1:c.A435G:p.E145E,ORF1ab:YP_009724389.1:exon2:c.A19791G:p.E6597E
NC_045512v2	20058	20058	T	C	exonic	ORF1ab;nsp15		synonymous SNV	nsp15:YP_009725310.1:exon1:c.T438C:p.G146G,ORF1ab:YP_009724389.1:exon2:c.T19794C:p.G6598G
NC_045512v2	20059	20059	A	G	exonic	ORF1ab;nsp15		nonsynonymous SNV	nsp15:YP_009725310.1:exon1:c.A439G:p.S147G,ORF1ab:YP_009724389.1:exon2:c.A19795G:p.S6599G
NC_045512v2	20063	20063	T	C	exonic	ORF1ab;nsp15		nonsynonymous SNV	nsp15:YP_009725310.1:exon1:c.T443C:p.V148A,ORF1ab:YP_009724389.1:exon2:c.T19799C:p.V6600A
NC_045512v2	20064	20064	T	C	exonic	ORF1ab;nsp15		synonymous SNV	nsp15:YP_009725310.1:exon1:c.T444C:p.V148V,ORF1ab:YP_009724389.1:exon2:c.T19800C:p.V6600V
NC_045512v2	20065	20065	A	G	exonic	ORF1ab;nsp15		nonsynonymous SNV	nsp15:YP_009725310.1:exon1:c.A445G:p.K149E,ORF1ab:YP_009724389.1:exon2:c.A19801G:p.K6601E
NC_045512v2	20066	20066	A	G	exonic	ORF1ab;nsp15		nonsynonymous SNV	nsp15:YP_009725310.1:exon1:c.A446G:p.K149R,ORF1ab:YP_009724389.1:exon2:c.A19802G:p.K6601R
NC_045512v2	20072	20072	T	C	exonic	ORF1ab;nsp15		nonsynonymous SNV	nsp15:YP_009725310.1:exon1:c.T452C:p.L151S,ORF1ab:YP_009724389.1:exon2:c.T19808C:p.L6603S
NC_045512v2	20073	20073	A	G	exonic	ORF1ab;nsp15		synonymous SNV	nsp15:YP_009725310.1:exon1:c.A453G:p.L151L,ORF1ab:YP_009724389.1:exon2:c.A19809G:p.L6603L
NC_045512v2	20076	20076	A	G	exonic	ORF1ab;nsp15		synonymous SNV	nsp15:YP_009725310.1:exon1:c.A456G:p.Q152Q,ORF1ab:YP_009724389.1:exon2:c.A19812G:p.Q6604Q
NC_045512v2	20085	20085	A	G	exonic	ORF1ab;nsp15		synonymous SNV	nsp15:YP_009725310.1:exon1:c.A465G:p.V155V,ORF1ab:YP_009724389.1:exon2:c.A19821G:p.V6607V
NC_045512v2	20093	20093	A	G	exonic	ORF1ab;nsp15		nonsynonymous SNV	nsp15:YP_009725310.1:exon1:c.A473G:p.K158R,ORF1ab:YP_009724389.1:exon2:c.A19829G:p.K6610R
NC_045512v2	20094	20094	A	G	exonic	ORF1ab;nsp15		synonymous SNV	nsp15:YP_009725310.1:exon1:c.A474G:p.K158K,ORF1ab:YP_009724389.1:exon2:c.A19830G:p.K6610K
NC_045512v2	20097	20097	A	G	exonic	ORF1ab;nsp15		synonymous SNV	nsp15:YP_009725310.1:exon1:c.A477G:p.Q159Q,ORF1ab:YP_009724389.1:exon2:c.A19833G:p.Q6611Q
NC_045512v2	20100	20100	T	C	exonic	ORF1ab;nsp15		synonymous SNV	nsp15:YP_009725310.1:exon1:c.T480C:p.A160A,ORF1ab:YP_009724389.1:exon2:c.T19836C:p.A6612A
NC_045512v2	20101	20101	A	G	exonic	ORF1ab;nsp15		nonsynonymous SNV	nsp15:YP_009725310.1:exon1:c.A481G:p.S161G,ORF1ab:YP_009724389.1:exon2:c.A19837G:p.S6613G
NC_045512v2	20105	20105	T	C	exonic	ORF1ab;nsp15		nonsynonymous SNV	nsp15:YP_009725310.1:exon1:c.T485C:p.L162P,ORF1ab:YP_009724389.1:exon2:c.T19841C:p.L6614P
NC_045512v2	20106	20106	T	C	exonic	ORF1ab;nsp15		synonymous SNV	nsp15:YP_009725310.1:exon1:c.T486C:p.L162L,ORF1ab:YP_009724389.1:exon2:c.T19842C:p.L6614L
NC_045512v2	20107	20107	A	G	exonic	ORF1ab;nsp15		nonsynonymous SNV	nsp15:YP_009725310.1:exon1:c.A487G:p.N163D,ORF1ab:YP_009724389.1:exon2:c.A19843G:p.N6615D
NC_045512v2	20108	20108	A	G	exonic	ORF1ab;nsp15		nonsynonymous SNV	nsp15:YP_009725310.1:exon1:c.A488G:p.N163S,ORF1ab:YP_009724389.1:exon2:c.A19844G:p.N6615S
NC_045512v2	20120	20120	T	C	exonic	ORF1ab;nsp15		nonsynonymous SNV	nsp15:YP_009725310.1:exon1:c.T500C:p.L167S,ORF1ab:YP_009724389.1:exon2:c.T19856C:p.L6619S
NC_045512v2	20121	20121	A	G	exonic	ORF1ab;nsp15		synonymous SNV	nsp15:YP_009725310.1:exon1:c.A501G:p.L167L,ORF1ab:YP_009724389.1:exon2:c.A19857G:p.L6619L
NC_045512v2	20122	20122	A	G	exonic	ORF1ab;nsp15		nonsynonymous SNV	nsp15:YP_009725310.1:exon1:c.A502G:p.I168V,ORF1ab:YP_009724389.1:exon2:c.A19858G:p.I6620V
NC_045512v2	20150	20150	A	G	exonic	ORF1ab;nsp15		nonsynonymous SNV	nsp15:YP_009725310.1:exon1:c.A530G:p.N177S,ORF1ab:YP_009724389.1:exon2:c.A19886G:p.N6629S
NC_045512v2	20159	20159	A	G	exonic	ORF1ab;nsp15		nonsynonymous SNV	nsp15:YP_009725310.1:exon1:c.A539G:p.K180R,ORF1ab:YP_009724389.1:exon2:c.A19895G:p.K6632R
NC_045512v2	20163	20163	A	G	exonic	ORF1ab;nsp15		synonymous SNV	nsp15:YP_009725310.1:exon1:c.A543G:p.K181K,ORF1ab:YP_009724389.1:exon2:c.A19899G:p.K6633K
NC_045512v2	20241	20241	A	G	exonic	ORF1ab;nsp15		nonsynonymous SNV	nsp15:YP_009725310.1:exon1:c.T621G:p.S207R,ORF1ab:YP_009724389.1:exon2:c.T19977G:p.S6659R
NC_045512v2	20260	20260	A	G	exonic	ORF1ab;nsp15		nonsynonymous SNV	nsp15:YP_009725310.1:exon1:c.T640G:p.L214V,ORF1ab:YP_009724389.1:exon2:c.T19996G:p.L6666V
NC_045512v2	20261	20261	A	G	exonic	ORF1ab;nsp15		stopgain	nsp15:YP_009725310.1:exon1:c.T641G:p.L214X,ORF1ab:YP_009724389.1:exon2:c.T19997G:p.L6666X
NC_045512v2	20262	20262	A	G	exonic	ORF1ab;nsp15		synonymous SNV	nsp15:YP_009725310.1:exon1:c.A642G:p.L214L,ORF1ab:YP_009724389.1:exon2:c.A19998G:p.L6666L
NC_045512v2	20271	20271	A	G	exonic	ORF1ab;nsp15		synonymous SNV	nsp15:YP_009725310.1:exon1:c.T651G:p.A217A,ORF1ab:YP_009724389.1:exon2:c.T20007G:p.A6669A
NC_045512v2	20277	20277	A	G	exonic	ORF1ab;nsp15		nonsynonymous SNV	nsp15:YP_009725310.1:exon1:c.T657G:p.D219E,ORF1ab:YP_009724389.1:exon2:c.T20013G:p.D6671E
NC_045512v2	20294	20294	A	G	exonic	ORF1ab;nsp15		nonsynonymous SNV	nsp15:YP_009725310.1:exon1:c.A674G:p.Y225C,ORF1ab:YP_009724389.1:exon2:c.A20030G:p.Y6677C
NC_045512v2	20296	20296	A	G	exonic	ORF1ab;nsp15		nonsynonymous SNV	nsp15:YP_009725310.1:exon1:c.A676G:p.K226E,ORF1ab:YP_009724389.1:exon2:c.A20032G:p.K6678E
NC_045512v2	20297	20297	A	G	exonic	ORF1ab;nsp15		nonsynonymous SNV	nsp15:YP_009725310.1:exon1:c.A677G:p.K226R,ORF1ab:YP_009724389.1:exon2:c.A20033G:p.K6678R
NC_045512v2	20301	20301	A	G	exonic	ORF1ab;nsp15		synonymous SNV	nsp15:YP_009725310.1:exon1:c.A681G:p.L227L,ORF1ab:YP_009724389.1:exon2:c.A20037G:p.L6679L
NC_045512v2	20387	20387	A	G	exonic	ORF1ab;nsp15		nonsynonymous SNV	nsp15:YP_009725310.1:exon1:c.A767G:p.K256R,ORF1ab:YP_009724389.1:exon2:c.A20123G:p.K6708R
NC_045512v2	20395	20395	A	G	exonic	ORF1ab;nsp15		nonsynonymous SNV	nsp15:YP_009725310.1:exon1:c.A775G:p.K259E,ORF1ab:YP_009724389.1:exon2:c.A20131G:p.K6711E
NC_045512v2	20400	20400	A	G	exonic	ORF1ab;nsp15		synonymous SNV	nsp15:YP_009725310.1:exon1:c.A780G:p.E260E,ORF1ab:YP_009724389.1:exon2:c.A20136G:p.E6712E
NC_045512v2	20415	20415	A	G	exonic	ORF1ab;nsp15		synonymous SNV	nsp15:YP_009725310.1:exon1:c.A795G:p.L265L,ORF1ab:YP_009724389.1:exon2:c.A20151G:p.L6717L
NC_045512v2	20418	20418	A	G	exonic	ORF1ab;nsp15		synonymous SNV	nsp15:YP_009725310.1:exon1:c.A798G:p.E266E,ORF1ab:YP_009724389.1:exon2:c.A20154G:p.E6718E
NC_045512v2	20423	20423	T	C	exonic	ORF1ab;nsp15		nonsynonymous SNV	nsp15:YP_009725310.1:exon1:c.T803C:p.F268S,ORF1ab:YP_009724389.1:exon2:c.T20159C:p.F6720S
NC_045512v2	20425	20425	A	G	exonic	ORF1ab;nsp15		nonsynonymous SNV	nsp15:YP_009725310.1:exon1:c.A805G:p.I269V,ORF1ab:YP_009724389.1:exon2:c.A20161G:p.I6721V
NC_045512v2	20446	20446	A	G	exonic	ORF1ab;nsp15		nonsynonymous SNV	nsp15:YP_009725310.1:exon1:c.A826G:p.K276E,ORF1ab:YP_009724389.1:exon2:c.A20182G:p.K6728E
NC_045512v2	20447	20447	A	G	exonic	ORF1ab;nsp15		nonsynonymous SNV	nsp15:YP_009725310.1:exon1:c.A827G:p.K276R,ORF1ab:YP_009724389.1:exon2:c.A20183G:p.K6728R
NC_045512v2	20448	20448	A	G	exonic	ORF1ab;nsp15		synonymous SNV	nsp15:YP_009725310.1:exon1:c.A828G:p.K276K,ORF1ab:YP_009724389.1:exon2:c.A20184G:p.K6728K
NC_045512v2	20449	20449	A	G	exonic	ORF1ab;nsp15		nonsynonymous SNV	nsp15:YP_009725310.1:exon1:c.A829G:p.N277D,ORF1ab:YP_009724389.1:exon2:c.A20185G:p.N6729D
NC_045512v2	20450	20450	A	G	exonic	ORF1ab;nsp15		nonsynonymous SNV	nsp15:YP_009725310.1:exon1:c.A830G:p.N277S,ORF1ab:YP_009724389.1:exon2:c.A20186G:p.N6729S
NC_045512v2	20452	20452	T	C	exonic	ORF1ab;nsp15		nonsynonymous SNV	nsp15:YP_009725310.1:exon1:c.T832C:p.Y278H,ORF1ab:YP_009724389.1:exon2:c.T20188C:p.Y6730H
NC_045512v2	20453	20453	A	G	exonic	ORF1ab;nsp15		nonsynonymous SNV	nsp15:YP_009725310.1:exon1:c.A833G:p.Y278C,ORF1ab:YP_009724389.1:exon2:c.A20189G:p.Y6730C
NC_045512v2	20459	20459	T	C	exonic	ORF1ab;nsp15		nonsynonymous SNV	nsp15:YP_009725310.1:exon1:c.T839C:p.I280T,ORF1ab:YP_009724389.1:exon2:c.T20195C:p.I6732T
NC_045512v2	20460	20460	A	G	exonic	ORF1ab;nsp15		nonsynonymous SNV	nsp15:YP_009725310.1:exon1:c.A840G:p.I280M,ORF1ab:YP_009724389.1:exon2:c.A20196G:p.I6732M
NC_045512v2	20463	20463	A	G	exonic	ORF1ab;nsp15		synonymous SNV	nsp15:YP_009725310.1:exon1:c.A843G:p.T281T,ORF1ab:YP_009724389.1:exon2:c.A20199G:p.T6733T
NC_045512v2	20484	20484	T	C	exonic	ORF1ab;nsp15		synonymous SNV	nsp15:YP_009725310.1:exon1:c.T864C:p.S288S,ORF1ab:YP_009724389.1:exon2:c.T20220C:p.S6740S
NC_045512v2	20567	20567	A	G	exonic	ORF1ab;nsp15		nonsynonymous SNV	nsp15:YP_009725310.1:exon1:c.A947G:p.K316R,ORF1ab:YP_009724389.1:exon2:c.A20303G:p.K6768R
NC_045512v2	20576	20576	A	G	exonic	ORF1ab;nsp15		nonsynonymous SNV	nsp15:YP_009725310.1:exon1:c.A956G:p.K319R,ORF1ab:YP_009724389.1:exon2:c.A20312G:p.K6771R
NC_045512v2	20577	20577	A	G	exonic	ORF1ab;nsp15		synonymous SNV	nsp15:YP_009725310.1:exon1:c.A957G:p.K319K,ORF1ab:YP_009724389.1:exon2:c.A20313G:p.K6771K
NC_045512v2	20583	20583	A	G	exonic	ORF1ab;nsp15		synonymous SNV	nsp15:YP_009725310.1:exon1:c.T963G:p.T321T,ORF1ab:YP_009724389.1:exon2:c.T20319G:p.T6773T
NC_045512v2	20590	20590	A	G	exonic	ORF1ab;nsp15		nonsynonymous SNV	nsp15:YP_009725310.1:exon1:c.T970G:p.Y324D,ORF1ab:YP_009724389.1:exon2:c.T20326G:p.Y6776D
NC_045512v2	20592	20592	A	G	exonic	ORF1ab;nsp15		stopgain	nsp15:YP_009725310.1:exon1:c.T972G:p.Y324X,ORF1ab:YP_009724389.1:exon2:c.T20328G:p.Y6776X
NC_045512v2	20600	20600	A	G	exonic	ORF1ab;nsp15		nonsynonymous SNV	nsp15:YP_009725310.1:exon1:c.T980G:p.I327S,ORF1ab:YP_009724389.1:exon2:c.T20336G:p.I6779S
NC_045512v2	20606	20606	A	G	exonic	ORF1ab;nsp15		nonsynonymous SNV	nsp15:YP_009725310.1:exon1:c.T986G:p.F329C,ORF1ab:YP_009724389.1:exon2:c.T20342G:p.F6781C
NC_045512v2	20607	20607	A	G	exonic	ORF1ab;nsp15		nonsynonymous SNV	nsp15:YP_009725310.1:exon1:c.T987G:p.F329L,ORF1ab:YP_009724389.1:exon2:c.T20343G:p.F6781L
NC_045512v2	20621	20621	A	G	exonic	ORF1ab;nsp15		nonsynonymous SNV	nsp15:YP_009725310.1:exon1:c.A1001G:p.K334R,ORF1ab:YP_009724389.1:exon2:c.A20357G:p.K6786R
NC_045512v2	20624	20624	A	G	exonic	ORF1ab;nsp15		nonsynonymous SNV	nsp15:YP_009725310.1:exon1:c.A1004G:p.D335G,ORF1ab:YP_009724389.1:exon2:c.A20360G:p.D6787G
NC_045512v2	20633	20633	A	G	exonic	ORF1ab;nsp15		nonsynonymous SNV	nsp15:YP_009725310.1:exon1:c.T1013G:p.V338G,ORF1ab:YP_009724389.1:exon2:c.T20369G:p.V6790G
NC_045512v2	20641	20641	A	G	exonic	ORF1ab;nsp15		nonsynonymous SNV	nsp15:YP_009725310.1:exon1:c.T1021G:p.F341V,ORF1ab:YP_009724389.1:exon2:c.T20377G:p.F6793V
NC_045512v2	20643	20643	A	G	exonic	ORF1ab;nsp15		nonsynonymous SNV	nsp15:YP_009725310.1:exon1:c.T1023G:p.F341L,ORF1ab:YP_009724389.1:exon2:c.T20379G:p.F6793L
NC_045512v2	20645	20645	A	G	exonic	ORF1ab;nsp15		nonsynonymous SNV	nsp15:YP_009725310.1:exon1:c.A1025G:p.Y342C,ORF1ab:YP_009724389.1:exon2:c.A20381G:p.Y6794C
NC_045512v2	20651	20651	A	G	exonic	ORF1ab;nsp15		nonsynonymous SNV	nsp15:YP_009725310.1:exon1:c.A1031G:p.K344R,ORF1ab:YP_009724389.1:exon2:c.A20387G:p.K6796R
NC_045512v2	20652	20652	A	G	exonic	ORF1ab;nsp15		synonymous SNV	nsp15:YP_009725310.1:exon1:c.A1032G:p.K344K,ORF1ab:YP_009724389.1:exon2:c.A20388G:p.K6796K
NC_045512v2	20653	20653	A	G	exonic	ORF1ab;nsp15		nonsynonymous SNV	nsp15:YP_009725310.1:exon1:c.T1033G:p.L345V,ORF1ab:YP_009724389.1:exon2:c.T20389G:p.L6797V
NC_045512v2	20662	20662	A	G	exonic	ORF1ab;nsp16		nonsynonymous SNV	nsp16:YP_009725311.1:exon1:c.A4G:p.S2G,ORF1ab:YP_009724389.1:exon2:c.A20398G:p.S6800G
NC_045512v2	20666	20666	A	G	exonic	ORF1ab;nsp16		nonsynonymous SNV	nsp16:YP_009725311.1:exon1:c.A8G:p.Q3R,ORF1ab:YP_009724389.1:exon2:c.A20402G:p.Q6801R
NC_045512v2	20724	20724	A	G	exonic	ORF1ab;nsp16		synonymous SNV	nsp16:YP_009725311.1:exon1:c.A66G:p.L22L,ORF1ab:YP_009724389.1:exon2:c.A20460G:p.L6820L
NC_045512v2	20729	20729	A	G	exonic	ORF1ab;nsp16		nonsynonymous SNV	nsp16:YP_009725311.1:exon1:c.A71G:p.K24R,ORF1ab:YP_009724389.1:exon2:c.A20465G:p.K6822R
NC_045512v2	20747	20747	A	G	exonic	ORF1ab;nsp16		nonsynonymous SNV	nsp16:YP_009725311.1:exon1:c.A89G:p.Y30C,ORF1ab:YP_009724389.1:exon2:c.A20483G:p.Y6828C
NC_045512v2	20755	20755	A	G	exonic	ORF1ab;nsp16		nonsynonymous SNV	nsp16:YP_009725311.1:exon1:c.A97G:p.S33G,ORF1ab:YP_009724389.1:exon2:c.A20491G:p.S6831G
NC_045512v2	20760	20760	A	G	exonic	ORF1ab;nsp16		synonymous SNV	nsp16:YP_009725311.1:exon1:c.A102G:p.A34A,ORF1ab:YP_009724389.1:exon2:c.A20496G:p.A6832A
NC_045512v2	20761	20761	A	G	exonic	ORF1ab;nsp16		nonsynonymous SNV	nsp16:YP_009725311.1:exon1:c.A103G:p.T35A,ORF1ab:YP_009724389.1:exon2:c.A20497G:p.T6833A
NC_045512v2	20763	20763	A	G	exonic	ORF1ab;nsp16		synonymous SNV	nsp16:YP_009725311.1:exon1:c.A105G:p.T35T,ORF1ab:YP_009724389.1:exon2:c.A20499G:p.T6833T
NC_045512v2	20787	20787	T	C	exonic	ORF1ab;nsp16		synonymous SNV	nsp16:YP_009725311.1:exon1:c.T129C:p.N43N,ORF1ab:YP_009724389.1:exon2:c.T20523C:p.N6841N
NC_045512v2	20799	20799	T	C	exonic	ORF1ab;nsp16		synonymous SNV	nsp16:YP_009725311.1:exon1:c.T141C:p.Y47Y,ORF1ab:YP_009724389.1:exon2:c.T20535C:p.Y6845Y
NC_045512v2	20817	20817	T	C	exonic	ORF1ab;nsp16		synonymous SNV	nsp16:YP_009725311.1:exon1:c.T159C:p.Y53Y,ORF1ab:YP_009724389.1:exon2:c.T20553C:p.Y6851Y
NC_045512v2	20819	20819	T	C	exonic	ORF1ab;nsp16		nonsynonymous SNV	nsp16:YP_009725311.1:exon1:c.T161C:p.L54S,ORF1ab:YP_009724389.1:exon2:c.T20555C:p.L6852S
NC_045512v2	20828	20828	T	C	exonic	ORF1ab;nsp16		nonsynonymous SNV	nsp16:YP_009725311.1:exon1:c.T170C:p.L57S,ORF1ab:YP_009724389.1:exon2:c.T20564C:p.L6855S
NC_045512v2	20833	20833	T	C	exonic	ORF1ab;nsp16		synonymous SNV	nsp16:YP_009725311.1:exon1:c.T175C:p.L59L,ORF1ab:YP_009724389.1:exon2:c.T20569C:p.L6857L
NC_045512v2	20835	20835	A	G	exonic	ORF1ab;nsp16		synonymous SNV	nsp16:YP_009725311.1:exon1:c.A177G:p.L59L,ORF1ab:YP_009724389.1:exon2:c.A20571G:p.L6857L
NC_045512v2	20841	20841	A	G	exonic	ORF1ab;nsp16		synonymous SNV	nsp16:YP_009725311.1:exon1:c.A183G:p.V61V,ORF1ab:YP_009724389.1:exon2:c.A20577G:p.V6859V
NC_045512v2	20860	20860	A	G	exonic	ORF1ab;nsp16		nonsynonymous SNV	nsp16:YP_009725311.1:exon1:c.A202G:p.I68V,ORF1ab:YP_009724389.1:exon2:c.A20596G:p.I6866V
NC_045512v2	20883	20883	T	C	exonic	ORF1ab;nsp16		synonymous SNV	nsp16:YP_009725311.1:exon1:c.T225C:p.D75D,ORF1ab:YP_009724389.1:exon2:c.T20619C:p.D6873D
NC_045512v2	20902	20902	A	G	exonic	ORF1ab;nsp16		nonsynonymous SNV	nsp16:YP_009725311.1:exon1:c.A244G:p.T82A,ORF1ab:YP_009724389.1:exon2:c.A20638G:p.T6880A
NC_045512v2	20910	20910	T	C	exonic	ORF1ab;nsp16		synonymous SNV	nsp16:YP_009725311.1:exon1:c.T252C:p.V84V,ORF1ab:YP_009724389.1:exon2:c.T20646C:p.V6882V
NC_045512v2	20911	20911	T	C	exonic	ORF1ab;nsp16		synonymous SNV	nsp16:YP_009725311.1:exon1:c.T253C:p.L85L,ORF1ab:YP_009724389.1:exon2:c.T20647C:p.L6883L
NC_045512v2	20912	20912	T	C	exonic	ORF1ab;nsp16		nonsynonymous SNV	nsp16:YP_009725311.1:exon1:c.T254C:p.L85S,ORF1ab:YP_009724389.1:exon2:c.T20648C:p.L6883S
NC_045512v2	20923	20923	T	C	exonic	ORF1ab;nsp16		synonymous SNV	nsp16:YP_009725311.1:exon1:c.T265C:p.L89L,ORF1ab:YP_009724389.1:exon2:c.T20659C:p.L6887L
NC_045512v2	20924	20924	T	C	exonic	ORF1ab;nsp16		nonsynonymous SNV	nsp16:YP_009725311.1:exon1:c.T266C:p.L89S,ORF1ab:YP_009724389.1:exon2:c.T20660C:p.L6887S
NC_045512v2	21006	21006	A	G	exonic	ORF1ab;nsp16		synonymous SNV	nsp16:YP_009725311.1:exon1:c.A348G:p.A116A,ORF1ab:YP_009724389.1:exon2:c.A20742G:p.A6914A
NC_045512v2	21007	21007	A	G	exonic	ORF1ab;nsp16		nonsynonymous SNV	nsp16:YP_009725311.1:exon1:c.A349G:p.T117A,ORF1ab:YP_009724389.1:exon2:c.A20743G:p.T6915A
NC_045512v2	21012	21012	A	G	exonic	ORF1ab;nsp16		synonymous SNV	nsp16:YP_009725311.1:exon1:c.A354G:p.V118V,ORF1ab:YP_009724389.1:exon2:c.A20748G:p.V6916V
NC_045512v2	21016	21016	A	G	exonic	ORF1ab;nsp16		nonsynonymous SNV	nsp16:YP_009725311.1:exon1:c.A358G:p.T120A,ORF1ab:YP_009724389.1:exon2:c.A20752G:p.T6918A
NC_045512v2	21022	21022	A	G	exonic	ORF1ab;nsp16		nonsynonymous SNV	nsp16:YP_009725311.1:exon1:c.A364G:p.N122D,ORF1ab:YP_009724389.1:exon2:c.A20758G:p.N6920D
NC_045512v2	21026	21026	A	G	exonic	ORF1ab;nsp16		nonsynonymous SNV	nsp16:YP_009725311.1:exon1:c.A368G:p.K123R,ORF1ab:YP_009724389.1:exon2:c.A20762G:p.K6921R
NC_045512v2	21040	21040	A	G	exonic	ORF1ab;nsp16		nonsynonymous SNV	nsp16:YP_009725311.1:exon1:c.A382G:p.I128V,ORF1ab:YP_009724389.1:exon2:c.A20776G:p.I6926V
NC_045512v2	21043	21043	A	G	exonic	ORF1ab;nsp16		nonsynonymous SNV	nsp16:YP_009725311.1:exon1:c.A385G:p.S129G,ORF1ab:YP_009724389.1:exon2:c.A20779G:p.S6927G
NC_045512v2	21049	21049	A	G	exonic	ORF1ab;nsp16		nonsynonymous SNV	nsp16:YP_009725311.1:exon1:c.A391G:p.M131V,ORF1ab:YP_009724389.1:exon2:c.A20785G:p.M6929V
NC_045512v2	21053	21053	A	G	exonic	ORF1ab;nsp16		nonsynonymous SNV	nsp16:YP_009725311.1:exon1:c.A395G:p.Y132C,ORF1ab:YP_009724389.1:exon2:c.A20789G:p.Y6930C
NC_045512v2	21062	21062	A	G	exonic	ORF1ab;nsp16		nonsynonymous SNV	nsp16:YP_009725311.1:exon1:c.A404G:p.K135R,ORF1ab:YP_009724389.1:exon2:c.A20798G:p.K6933R
NC_045512v2	21163	21163	A	G	exonic	ORF1ab;nsp16		nonsynonymous SNV	nsp16:YP_009725311.1:exon1:c.A505G:p.I169V,ORF1ab:YP_009724389.1:exon2:c.A20899G:p.I6967V
NC_045512v2	21165	21165	A	G	exonic	ORF1ab;nsp16		nonsynonymous SNV	nsp16:YP_009725311.1:exon1:c.A507G:p.I169M,ORF1ab:YP_009724389.1:exon2:c.A20901G:p.I6967M
NC_045512v2	21166	21166	A	G	exonic	ORF1ab;nsp16		nonsynonymous SNV	nsp16:YP_009725311.1:exon1:c.A508G:p.K170E,ORF1ab:YP_009724389.1:exon2:c.A20902G:p.K6968E
NC_045512v2	21167	21167	A	G	exonic	ORF1ab;nsp16		nonsynonymous SNV	nsp16:YP_009725311.1:exon1:c.A509G:p.K170R,ORF1ab:YP_009724389.1:exon2:c.A20903G:p.K6968R
NC_045512v2	21171	21171	A	G	exonic	ORF1ab;nsp16		nonsynonymous SNV	nsp16:YP_009725311.1:exon1:c.A513G:p.I171M,ORF1ab:YP_009724389.1:exon2:c.A20907G:p.I6969M
NC_045512v2	21172	21172	A	G	exonic	ORF1ab;nsp16		nonsynonymous SNV	nsp16:YP_009725311.1:exon1:c.A514G:p.T172A,ORF1ab:YP_009724389.1:exon2:c.A20908G:p.T6970A
NC_045512v2	21174	21174	A	G	exonic	ORF1ab;nsp16		synonymous SNV	nsp16:YP_009725311.1:exon1:c.A516G:p.T172T,ORF1ab:YP_009724389.1:exon2:c.A20910G:p.T6970T
NC_045512v2	21270	21270	A	G	exonic	ORF1ab;nsp16		synonymous SNV	nsp16:YP_009725311.1:exon1:c.A612G:p.A204A,ORF1ab:YP_009724389.1:exon2:c.A21006G:p.A7002A
NC_045512v2	21276	21276	A	G	exonic	ORF1ab;nsp16		synonymous SNV	nsp16:YP_009725311.1:exon1:c.A618G:p.L206L,ORF1ab:YP_009724389.1:exon2:c.A21012G:p.L7004L
NC_045512v2	21287	21287	A	G	exonic	ORF1ab;nsp16		nonsynonymous SNV	nsp16:YP_009725311.1:exon1:c.A629G:p.N210S,ORF1ab:YP_009724389.1:exon2:c.A21023G:p.N7008S
NC_045512v2	21299	21299	A	G	exonic	ORF1ab;nsp16		nonsynonymous SNV	nsp16:YP_009725311.1:exon1:c.A641G:p.K214R,ORF1ab:YP_009724389.1:exon2:c.A21035G:p.K7012R
NC_045512v2	21300	21300	A	G	exonic	ORF1ab;nsp16		synonymous SNV	nsp16:YP_009725311.1:exon1:c.A642G:p.K214K,ORF1ab:YP_009724389.1:exon2:c.A21036G:p.K7012K
NC_045512v2	21427	21427	A	G	exonic	ORF1ab;nsp16		nonsynonymous SNV	nsp16:YP_009725311.1:exon1:c.A769G:p.T257A,ORF1ab:YP_009724389.1:exon2:c.A21163G:p.T7055A
NC_045512v2	21436	21436	A	G	exonic	ORF1ab;nsp16		nonsynonymous SNV	nsp16:YP_009725311.1:exon1:c.A778G:p.M260V,ORF1ab:YP_009724389.1:exon2:c.A21172G:p.M7058V
NC_045512v2	21444	21444	A	G	exonic	ORF1ab;nsp16		synonymous SNV	nsp16:YP_009725311.1:exon1:c.A786G:p.L262L,ORF1ab:YP_009724389.1:exon2:c.A21180G:p.L7060L
NC_045512v2	21446	21446	A	G	exonic	ORF1ab;nsp16		nonsynonymous SNV	nsp16:YP_009725311.1:exon1:c.A788G:p.K263R,ORF1ab:YP_009724389.1:exon2:c.A21182G:p.K7061R
NC_045512v2	21447	21447	A	G	exonic	ORF1ab;nsp16		synonymous SNV	nsp16:YP_009725311.1:exon1:c.A789G:p.K263K,ORF1ab:YP_009724389.1:exon2:c.A21183G:p.K7061K
NC_045512v2	21450	21450	A	G	exonic	ORF1ab;nsp16		synonymous SNV	nsp16:YP_009725311.1:exon1:c.A792G:p.E264E,ORF1ab:YP_009724389.1:exon2:c.A21186G:p.E7062E
NC_045512v2	21457	21457	A	G	exonic	ORF1ab;nsp16		nonsynonymous SNV	nsp16:YP_009725311.1:exon1:c.A799G:p.I267V,ORF1ab:YP_009724389.1:exon2:c.A21193G:p.I7065V
NC_045512v2	21466	21466	A	G	exonic	ORF1ab;nsp16		nonsynonymous SNV	nsp16:YP_009725311.1:exon1:c.A808G:p.M270V,ORF1ab:YP_009724389.1:exon2:c.A21202G:p.M7068V
NC_045512v2	21474	21474	A	G	exonic	ORF1ab;nsp16		synonymous SNV	nsp16:YP_009725311.1:exon1:c.A816G:p.L272L,ORF1ab:YP_009724389.1:exon2:c.A21210G:p.L7070L
NC_045512v2	21484	21484	A	G	exonic	ORF1ab;nsp16		nonsynonymous SNV	nsp16:YP_009725311.1:exon1:c.A826G:p.S276G,ORF1ab:YP_009724389.1:exon2:c.A21220G:p.S7074G
NC_045512v2	21487	21487	A	G	exonic	ORF1ab;nsp16		nonsynonymous SNV	nsp16:YP_009725311.1:exon1:c.A829G:p.K277E,ORF1ab:YP_009724389.1:exon2:c.A21223G:p.K7075E
NC_045512v2	21488	21488	A	G	exonic	ORF1ab;nsp16		nonsynonymous SNV	nsp16:YP_009725311.1:exon1:c.A830G:p.K277R,ORF1ab:YP_009724389.1:exon2:c.A21224G:p.K7075R
NC_045512v2	21489	21489	A	G	exonic	ORF1ab;nsp16		synonymous SNV	nsp16:YP_009725311.1:exon1:c.A831G:p.K277K,ORF1ab:YP_009724389.1:exon2:c.A21225G:p.K7075K
NC_045512v2	21499	21499	A	G	exonic	ORF1ab;nsp16		nonsynonymous SNV	nsp16:YP_009725311.1:exon1:c.A841G:p.I281V,ORF1ab:YP_009724389.1:exon2:c.A21235G:p.I7079V
NC_045512v2	21501	21501	A	G	exonic	ORF1ab;nsp16		nonsynonymous SNV	nsp16:YP_009725311.1:exon1:c.A843G:p.I281M,ORF1ab:YP_009724389.1:exon2:c.A21237G:p.I7079M
NC_045512v2	21502	21502	A	G	exonic	ORF1ab;nsp16		nonsynonymous SNV	nsp16:YP_009725311.1:exon1:c.A844G:p.I282V,ORF1ab:YP_009724389.1:exon2:c.A21238G:p.I7080V
NC_045512v2	21505	21505	A	G	exonic	ORF1ab;nsp16		nonsynonymous SNV	nsp16:YP_009725311.1:exon1:c.A847G:p.R283G,ORF1ab:YP_009724389.1:exon2:c.A21241G:p.R7081G
NC_045512v2	21510	21510	A	G	exonic	ORF1ab;nsp16		synonymous SNV	nsp16:YP_009725311.1:exon1:c.A852G:p.E284E,ORF1ab:YP_009724389.1:exon2:c.A21246G:p.E7082E
NC_045512v2	21512	21512	A	G	exonic	ORF1ab;nsp16		nonsynonymous SNV	nsp16:YP_009725311.1:exon1:c.A854G:p.N285S,ORF1ab:YP_009724389.1:exon2:c.A21248G:p.N7083S
NC_045512v2	21517	21517	A	G	exonic	ORF1ab;nsp16		nonsynonymous SNV	nsp16:YP_009725311.1:exon1:c.A859G:p.R287G,ORF1ab:YP_009724389.1:exon2:c.A21253G:p.R7085G
NC_045512v2	21526	21526	A	G	exonic	ORF1ab;nsp16		nonsynonymous SNV	nsp16:YP_009725311.1:exon1:c.A868G:p.I290V,ORF1ab:YP_009724389.1:exon2:c.A21262G:p.I7088V
NC_045512v2	21532	21532	A	G	exonic	ORF1ab;nsp16		nonsynonymous SNV	nsp16:YP_009725311.1:exon1:c.A874G:p.S292G,ORF1ab:YP_009724389.1:exon2:c.A21268G:p.S7090G
NC_045512v2	21547	21547	A	G	exonic	ORF1ab;nsp16		nonsynonymous SNV	nsp16:YP_009725311.1:exon1:c.A889G:p.N297D,ORF1ab:YP_009724389.1:exon2:c.A21283G:p.N7095D
NC_045512v2	21551	21551	A	G	exonic	ORF1ab;nsp16		nonsynonymous SNV	nsp16:YP_009725311.1:exon1:c.A893G:p.N298S,ORF1ab:YP_009724389.1:exon2:c.A21287G:p.N7096S
NC_045512v2	21554	21554	A	G	exonic	ORF1ab		synonymous SNV	ORF1ab:YP_009724389.1:exon2:c.A21290G:p.X7097X
NC_045512v2	21555	21555	A	G	exonic	ORF1ab		synonymous SNV	ORF1ab:YP_009724389.1:exon2:c.A21291G:p.X7097X
NC_045512v2	21556	21556	A	G	upstream;downstream	S;ORF1ab;nsp15;nsp16	dist=7;dist=1
NC_045512v2	21560	21560	A	G	upstream;downstream	S;ORF1ab;nsp15;nsp16	dist=3;dist=5
NC_045512v2	21583	21583	A	G	exonic	S		synonymous SNV	S:YP_009724390.1:exon1:c.A21G:p.L7L
NC_045512v2	21592	21592	A	G	exonic	S		synonymous SNV	S:YP_009724390.1:exon1:c.A30G:p.L10L
NC_045512v2	21599	21599	A	G	exonic	S		nonsynonymous SNV	S:YP_009724390.1:exon1:c.A37G:p.S13G
NC_045512v2	21603	21603	A	G	exonic	S		nonsynonymous SNV	S:YP_009724390.1:exon1:c.A41G:p.Q14R
NC_045512v2	21611	21611	A	G	exonic	S		nonsynonymous SNV	S:YP_009724390.1:exon1:c.A49G:p.N17D
NC_045512v2	21612	21612	A	G	exonic	S		nonsynonymous SNV	S:YP_009724390.1:exon1:c.A50G:p.N17S
NC_045512v2	21617	21617	A	G	exonic	S		nonsynonymous SNV	S:YP_009724390.1:exon1:c.A55G:p.T19A
NC_045512v2	21620	21620	A	G	exonic	S		nonsynonymous SNV	S:YP_009724390.1:exon1:c.A58G:p.T20A
NC_045512v2	21623	21623	A	G	exonic	S		nonsynonymous SNV	S:YP_009724390.1:exon1:c.A61G:p.R21G
NC_045512v2	21626	21626	A	G	exonic	S		nonsynonymous SNV	S:YP_009724390.1:exon1:c.A64G:p.T22A
NC_045512v2	21630	21630	A	G	exonic	S		nonsynonymous SNV	S:YP_009724390.1:exon1:c.A68G:p.Q23R
NC_045512v2	21634	21634	A	G	exonic	S		synonymous SNV	S:YP_009724390.1:exon1:c.A72G:p.L24L
NC_045512v2	21649	21649	T	C	exonic	S		synonymous SNV	S:YP_009724390.1:exon1:c.T87C:p.T29T
NC_045512v2	21655	21655	T	C	exonic	S		synonymous SNV	S:YP_009724390.1:exon1:c.T93C:p.S31S
NC_045512v2	21671	21671	T	C	exonic	S		nonsynonymous SNV	S:YP_009724390.1:exon1:c.T109C:p.Y37H
NC_045512v2	21673	21673	T	C	exonic	S		synonymous SNV	S:YP_009724390.1:exon1:c.T111C:p.Y37Y
NC_045512v2	21675	21675	A	G	exonic	S		nonsynonymous SNV	S:YP_009724390.1:exon1:c.A113G:p.Y38C
NC_045512v2	21683	21683	A	G	exonic	S		nonsynonymous SNV	S:YP_009724390.1:exon1:c.A121G:p.K41E
NC_045512v2	21684	21684	A	G	exonic	S		nonsynonymous SNV	S:YP_009724390.1:exon1:c.A122G:p.K41R
NC_045512v2	21685	21685	A	G	exonic	S		synonymous SNV	S:YP_009724390.1:exon1:c.A123G:p.K41K
NC_045512v2	21702	21702	T	C	exonic	S		nonsynonymous SNV	S:YP_009724390.1:exon1:c.T140C:p.V47A
NC_045512v2	21704	21704	T	C	exonic	S		synonymous SNV	S:YP_009724390.1:exon1:c.T142C:p.L48L
NC_045512v2	21706	21706	A	G	exonic	S		synonymous SNV	S:YP_009724390.1:exon1:c.A144G:p.L48L
NC_045512v2	21730	21730	A	G	exonic	S		synonymous SNV	S:YP_009724390.1:exon1:c.A168G:p.L56L
NC_045512v2	21744	21744	A	G	exonic	S		nonsynonymous SNV	S:YP_009724390.1:exon1:c.A182G:p.N61S
NC_045512v2	21749	21749	A	G	exonic	S		nonsynonymous SNV	S:YP_009724390.1:exon1:c.A187G:p.T63A
NC_045512v2	21764	21764	A	G	exonic	S		nonsynonymous SNV	S:YP_009724390.1:exon1:c.A202G:p.I68V
NC_045512v2	21766	21766	A	G	exonic	S		nonsynonymous SNV	S:YP_009724390.1:exon1:c.A204G:p.I68M
NC_045512v2	21788	21788	A	G	exonic	S		nonsynonymous SNV	S:YP_009724390.1:exon1:c.A226G:p.T76A
NC_045512v2	21996	21996	A	G	exonic	S		nonsynonymous SNV	S:YP_009724390.1:exon1:c.A434G:p.Y145C
NC_045512v2	22004	22004	A	G	exonic	S		nonsynonymous SNV	S:YP_009724390.1:exon1:c.A442G:p.N148D
NC_045512v2	22008	22008	A	G	exonic	S		nonsynonymous SNV	S:YP_009724390.1:exon1:c.A446G:p.N149S
NC_045512v2	22011	22011	A	G	exonic	S		nonsynonymous SNV	S:YP_009724390.1:exon1:c.A449G:p.K150R
NC_045512v2	22012	22012	A	G	exonic	S		synonymous SNV	S:YP_009724390.1:exon1:c.A450G:p.K150K
NC_045512v2	22013	22013	A	G	exonic	S		nonsynonymous SNV	S:YP_009724390.1:exon1:c.A451G:p.S151G
NC_045512v2	22025	22025	A	G	exonic	S		nonsynonymous SNV	S:YP_009724390.1:exon1:c.A463G:p.S155G
NC_045512v2	22041	22041	A	G	exonic	S		nonsynonymous SNV	S:YP_009724390.1:exon1:c.A479G:p.Y160C
NC_045512v2	22046	22046	A	G	exonic	S		nonsynonymous SNV	S:YP_009724390.1:exon1:c.A484G:p.S162G
NC_045512v2	22055	22055	A	G	exonic	S		nonsynonymous SNV	S:YP_009724390.1:exon1:c.A493G:p.N165D
NC_045512v2	22069	22069	A	G	exonic	S		synonymous SNV	S:YP_009724390.1:exon1:c.A507G:p.E169E
NC_045512v2	22091	22091	A	G	exonic	S		nonsynonymous SNV	S:YP_009724390.1:exon1:c.A529G:p.M177V
NC_045512v2	22122	22122	A	G	exonic	S		nonsynonymous SNV	S:YP_009724390.1:exon1:c.A560G:p.K187R
NC_045512v2	22123	22123	A	G	exonic	S		synonymous SNV	S:YP_009724390.1:exon1:c.A561G:p.K187K
NC_045512v2	22130	22130	A	G	exonic	S		nonsynonymous SNV	S:YP_009724390.1:exon1:c.A568G:p.R190G
NC_045512v2	22137	22137	A	G	exonic	S		nonsynonymous SNV	S:YP_009724390.1:exon1:c.T575G:p.F192C
NC_045512v2	22143	22143	A	G	exonic	S		nonsynonymous SNV	S:YP_009724390.1:exon1:c.T581G:p.F194C
NC_045512v2	22145	22145	A	G	exonic	S		nonsynonymous SNV	S:YP_009724390.1:exon1:c.A583G:p.K195E
NC_045512v2	22146	22146	A	G	exonic	S		nonsynonymous SNV	S:YP_009724390.1:exon1:c.A584G:p.K195R
NC_045512v2	22151	22151	A	G	exonic	S		nonsynonymous SNV	S:YP_009724390.1:exon1:c.A589G:p.I197V
NC_045512v2	22153	22153	A	G	exonic	S		nonsynonymous SNV	S:YP_009724390.1:exon1:c.T591G:p.I197M
NC_045512v2	22159	22159	A	G	exonic	S		synonymous SNV	S:YP_009724390.1:exon1:c.T597G:p.G199G
NC_045512v2	22164	22164	A	G	exonic	S		nonsynonymous SNV	S:YP_009724390.1:exon1:c.T602G:p.F201C
NC_045512v2	22166	22166	A	G	exonic	S		nonsynonymous SNV	S:YP_009724390.1:exon1:c.A604G:p.K202E
NC_045512v2	22169	22169	A	G	exonic	S		nonsynonymous SNV	S:YP_009724390.1:exon1:c.A607G:p.I203V
NC_045512v2	22174	22174	A	G	exonic	S		stopgain	S:YP_009724390.1:exon1:c.T612G:p.Y204X
NC_045512v2	22177	22177	A	G	exonic	S		synonymous SNV	S:YP_009724390.1:exon1:c.T615G:p.S205S
NC_045512v2	22178	22178	A	G	exonic	S		nonsynonymous SNV	S:YP_009724390.1:exon1:c.A616G:p.K206E
NC_045512v2	22179	22179	A	G	exonic	S		nonsynonymous SNV	S:YP_009724390.1:exon1:c.A617G:p.K206R
NC_045512v2	22189	22189	A	G	exonic	S		synonymous SNV	S:YP_009724390.1:exon1:c.T627G:p.P209P
NC_045512v2	22193	22193	A	G	exonic	S		nonsynonymous SNV	S:YP_009724390.1:exon1:c.A631G:p.N211D
NC_045512v2	22198	22198	A	G	exonic	S		synonymous SNV	S:YP_009724390.1:exon1:c.A636G:p.L212L
NC_045512v2	22213	22213	A	G	exonic	S		synonymous SNV	S:YP_009724390.1:exon1:c.T651G:p.P217P
NC_045512v2	22220	22220	A	G	exonic	S		nonsynonymous SNV	S:YP_009724390.1:exon1:c.T658G:p.F220V
NC_045512v2	22221	22221	A	G	exonic	S		nonsynonymous SNV	S:YP_009724390.1:exon1:c.T659G:p.F220C
NC_045512v2	22221	22221	T	C	exonic	S		nonsynonymous SNV	S:YP_009724390.1:exon1:c.T659C:p.F220S
NC_045512v2	22222	22222	A	G	exonic	S		nonsynonymous SNV	S:YP_009724390.1:exon1:c.T660G:p.F220L
NC_045512v2	22222	22222	T	C	exonic	S		synonymous SNV	S:YP_009724390.1:exon1:c.T660C:p.F220F
NC_045512v2	22228	22228	A	G	exonic	S		synonymous SNV	S:YP_009724390.1:exon1:c.T666G:p.A222A
NC_045512v2	22229	22229	T	C	exonic	S		synonymous SNV	S:YP_009724390.1:exon1:c.T667C:p.L223L
NC_045512v2	22230	22230	A	G	exonic	S		stopgain	S:YP_009724390.1:exon1:c.T668G:p.L223X
NC_045512v2	22230	22230	T	C	exonic	S		nonsynonymous SNV	S:YP_009724390.1:exon1:c.T668C:p.L223S
NC_045512v2	22255	22255	A	G	exonic	S		nonsynonymous SNV	S:YP_009724390.1:exon1:c.A693G:p.I231M
NC_045512v2	22262	22262	A	G	exonic	S		nonsynonymous SNV	S:YP_009724390.1:exon1:c.A700G:p.N234D
NC_045512v2	22285	22285	A	G	exonic	S		synonymous SNV	S:YP_009724390.1:exon1:c.A723G:p.L241L
NC_045512v2	22294	22294	A	G	exonic	S		synonymous SNV	S:YP_009724390.1:exon1:c.A732G:p.L244L
NC_045512v2	22298	22298	A	G	exonic	S		nonsynonymous SNV	S:YP_009724390.1:exon1:c.A736G:p.R246G
NC_045512v2	22305	22305	A	G	exonic	S		nonsynonymous SNV	S:YP_009724390.1:exon1:c.A743G:p.Y248C
NC_045512v2	22328	22328	T	C	exonic	S		nonsynonymous SNV	S:YP_009724390.1:exon1:c.T766C:p.S256P
NC_045512v2	22355	22355	T	C	exonic	S		nonsynonymous SNV	S:YP_009724390.1:exon1:c.T793C:p.Y265H
NC_045512v2	22357	22357	T	C	exonic	S		synonymous SNV	S:YP_009724390.1:exon1:c.T795C:p.Y265Y
NC_045512v2	22358	22358	T	C	exonic	S		nonsynonymous SNV	S:YP_009724390.1:exon1:c.T796C:p.Y266H
NC_045512v2	22366	22366	T	C	exonic	S		synonymous SNV	S:YP_009724390.1:exon1:c.T804C:p.G268G
NC_045512v2	22367	22367	T	C	exonic	S		nonsynonymous SNV	S:YP_009724390.1:exon1:c.T805C:p.Y269H
NC_045512v2	22368	22368	A	G	exonic	S		nonsynonymous SNV	S:YP_009724390.1:exon1:c.A806G:p.Y269C
NC_045512v2	22371	22371	T	C	exonic	S		nonsynonymous SNV	S:YP_009724390.1:exon1:c.T809C:p.L270P
NC_045512v2	22384	22384	T	C	exonic	S		synonymous SNV	S:YP_009724390.1:exon1:c.T822C:p.T274T
NC_045512v2	22389	22389	T	C	exonic	S		nonsynonymous SNV	S:YP_009724390.1:exon1:c.T827C:p.L276P
NC_045512v2	22390	22390	A	G	exonic	S		synonymous SNV	S:YP_009724390.1:exon1:c.A828G:p.L276L
NC_045512v2	22391	22391	T	C	exonic	S		synonymous SNV	S:YP_009724390.1:exon1:c.T829C:p.L277L
NC_045512v2	22393	22393	A	G	exonic	S		synonymous SNV	S:YP_009724390.1:exon1:c.A831G:p.L277L
NC_045512v2	22396	22396	A	G	exonic	S		synonymous SNV	S:YP_009724390.1:exon1:c.A834G:p.K278K
NC_045512v2	22397	22397	T	C	exonic	S		nonsynonymous SNV	S:YP_009724390.1:exon1:c.T835C:p.Y279H
NC_045512v2	22398	22398	A	G	exonic	S		nonsynonymous SNV	S:YP_009724390.1:exon1:c.A836G:p.Y279C
NC_045512v2	22400	22400	A	G	exonic	S		nonsynonymous SNV	S:YP_009724390.1:exon1:c.A838G:p.N280D
NC_045512v2	22401	22401	A	G	exonic	S		nonsynonymous SNV	S:YP_009724390.1:exon1:c.A839G:p.N280S
NC_045512v2	22405	22405	A	G	exonic	S		synonymous SNV	S:YP_009724390.1:exon1:c.A843G:p.E281E
NC_045512v2	22406	22406	A	G	exonic	S		nonsynonymous SNV	S:YP_009724390.1:exon1:c.A844G:p.N282D
NC_045512v2	22418	22418	A	G	exonic	S		nonsynonymous SNV	S:YP_009724390.1:exon1:c.A856G:p.T286A
NC_045512v2	22429	22429	A	G	exonic	S		synonymous SNV	S:YP_009724390.1:exon1:c.A867G:p.V289V
NC_045512v2	22438	22438	A	G	exonic	S		synonymous SNV	S:YP_009724390.1:exon1:c.A876G:p.A292A
NC_045512v2	22443	22443	A	G	exonic	S		nonsynonymous SNV	S:YP_009724390.1:exon1:c.A881G:p.D294G
NC_045512v2	22460	22460	A	G	exonic	S		nonsynonymous SNV	S:YP_009724390.1:exon1:c.A898G:p.K300E
NC_045512v2	22461	22461	A	G	exonic	S		nonsynonymous SNV	S:YP_009724390.1:exon1:c.A899G:p.K300R
NC_045512v2	22466	22466	A	G	exonic	S		nonsynonymous SNV	S:YP_009724390.1:exon1:c.A904G:p.T302A
NC_045512v2	22470	22470	A	G	exonic	S		nonsynonymous SNV	S:YP_009724390.1:exon1:c.T908G:p.L303W
NC_045512v2	22485	22485	A	G	exonic	S		nonsynonymous SNV	S:YP_009724390.1:exon1:c.T923G:p.V308G
NC_045512v2	22489	22489	A	G	exonic	S		synonymous SNV	S:YP_009724390.1:exon1:c.A927G:p.E309E
NC_045512v2	22490	22490	A	G	exonic	S		nonsynonymous SNV	S:YP_009724390.1:exon1:c.A928G:p.K310E
NC_045512v2	22492	22492	A	G	exonic	S		synonymous SNV	S:YP_009724390.1:exon1:c.A930G:p.K310K
NC_045512v2	22496	22496	A	G	exonic	S		nonsynonymous SNV	S:YP_009724390.1:exon1:c.A934G:p.I312V
NC_045512v2	22499	22499	A	G	exonic	S		nonsynonymous SNV	S:YP_009724390.1:exon1:c.T937G:p.Y313D
NC_045512v2	22499	22499	T	C	exonic	S		nonsynonymous SNV	S:YP_009724390.1:exon1:c.T937C:p.Y313H
NC_045512v2	22501	22501	A	G	exonic	S		stopgain	S:YP_009724390.1:exon1:c.T939G:p.Y313X
NC_045512v2	22507	22507	A	G	exonic	S		synonymous SNV	S:YP_009724390.1:exon1:c.T945G:p.T315T
NC_045512v2	22510	22510	A	G	exonic	S		synonymous SNV	S:YP_009724390.1:exon1:c.T948G:p.S316S
NC_045512v2	22510	22510	T	C	exonic	S		synonymous SNV	S:YP_009724390.1:exon1:c.T948C:p.S316S
NC_045512v2	22511	22511	A	G	exonic	S		nonsynonymous SNV	S:YP_009724390.1:exon1:c.A949G:p.N317D
NC_045512v2	22512	22512	A	G	exonic	S		nonsynonymous SNV	S:YP_009724390.1:exon1:c.A950G:p.N317S
NC_045512v2	22515	22515	T	C	exonic	S		nonsynonymous SNV	S:YP_009724390.1:exon1:c.T953C:p.F318S
NC_045512v2	22517	22517	A	G	exonic	S		nonsynonymous SNV	S:YP_009724390.1:exon1:c.A955G:p.R319G
NC_045512v2	22525	22525	A	G	exonic	S		synonymous SNV	S:YP_009724390.1:exon1:c.A963G:p.Q321Q
NC_045512v2	22534	22534	A	G	exonic	S		synonymous SNV	S:YP_009724390.1:exon1:c.A972G:p.E324E
NC_045512v2	22535	22535	A	G	exonic	S		nonsynonymous SNV	S:YP_009724390.1:exon1:c.T973G:p.S325A
NC_045512v2	22537	22537	A	G	exonic	S		synonymous SNV	S:YP_009724390.1:exon1:c.T975G:p.S325S
NC_045512v2	22537	22537	T	C	exonic	S		synonymous SNV	S:YP_009724390.1:exon1:c.T975C:p.S325S
NC_045512v2	22539	22539	T	C	exonic	S		nonsynonymous SNV	S:YP_009724390.1:exon1:c.T977C:p.I326T
NC_045512v2	22540	22540	T	C	exonic	S		synonymous SNV	S:YP_009724390.1:exon1:c.T978C:p.I326I
NC_045512v2	22542	22542	A	G	exonic	S		nonsynonymous SNV	S:YP_009724390.1:exon1:c.T980G:p.V327G
NC_045512v2	22543	22543	A	G	exonic	S		synonymous SNV	S:YP_009724390.1:exon1:c.T981G:p.V327V
NC_045512v2	22544	22544	A	G	exonic	S		nonsynonymous SNV	S:YP_009724390.1:exon1:c.A982G:p.R328G
NC_045512v2	22547	22547	A	G	exonic	S		nonsynonymous SNV	S:YP_009724390.1:exon1:c.T985G:p.F329V
NC_045512v2	22552	22552	T	C	exonic	S		synonymous SNV	S:YP_009724390.1:exon1:c.T990C:p.P330P
NC_045512v2	22555	22555	T	C	exonic	S		synonymous SNV	S:YP_009724390.1:exon1:c.T993C:p.N331N
NC_045512v2	22556	22556	A	G	exonic	S		nonsynonymous SNV	S:YP_009724390.1:exon1:c.A994G:p.I332V
NC_045512v2	22559	22559	A	G	exonic	S		nonsynonymous SNV	S:YP_009724390.1:exon1:c.A997G:p.T333A
NC_045512v2	22565	22565	A	G	exonic	S		nonsynonymous SNV	S:YP_009724390.1:exon1:c.T1003G:p.L335V
NC_045512v2	22753	22753	A	G	exonic	S		synonymous SNV	S:YP_009724390.1:exon1:c.A1191G:p.A397A
NC_045512v2	22765	22765	A	G	exonic	S		synonymous SNV	S:YP_009724390.1:exon1:c.A1203G:p.V401V
NC_045512v2	22769	22769	A	G	exonic	S		nonsynonymous SNV	S:YP_009724390.1:exon1:c.A1207G:p.R403G
NC_045512v2	22812	22812	A	G	exonic	S		nonsynonymous SNV	S:YP_009724390.1:exon1:c.A1250G:p.K417R
NC_045512v2	22830	22830	A	G	exonic	S		nonsynonymous SNV	S:YP_009724390.1:exon1:c.A1268G:p.Y423C
NC_045512v2	22833	22833	A	G	exonic	S		nonsynonymous SNV	S:YP_009724390.1:exon1:c.A1271G:p.K424R
NC_045512v2	22837	22837	A	G	exonic	S		synonymous SNV	S:YP_009724390.1:exon1:c.A1275G:p.L425L
NC_045512v2	22845	22845	A	G	exonic	S		nonsynonymous SNV	S:YP_009724390.1:exon1:c.A1283G:p.D428G
NC_045512v2	22850	22850	A	G	exonic	S		nonsynonymous SNV	S:YP_009724390.1:exon1:c.A1288G:p.T430A
NC_045512v2	22862	22862	A	G	exonic	S		nonsynonymous SNV	S:YP_009724390.1:exon1:c.A1300G:p.I434V
NC_045512v2	22872	22872	A	G	exonic	S		nonsynonymous SNV	S:YP_009724390.1:exon1:c.A1310G:p.N437S
NC_045512v2	22904	22904	A	G	exonic	S		nonsynonymous SNV	S:YP_009724390.1:exon1:c.A1342G:p.N448D
NC_045512v2	22905	22905	A	G	exonic	S		nonsynonymous SNV	S:YP_009724390.1:exon1:c.A1343G:p.N448S
NC_045512v2	22911	22911	A	G	exonic	S		nonsynonymous SNV	S:YP_009724390.1:exon1:c.A1349G:p.N450S
NC_045512v2	22914	22914	A	G	exonic	S		nonsynonymous SNV	S:YP_009724390.1:exon1:c.A1352G:p.Y451C
NC_045512v2	22920	22920	A	G	exonic	S		nonsynonymous SNV	S:YP_009724390.1:exon1:c.A1358G:p.Y453C
NC_045512v2	22922	22922	A	G	exonic	S		nonsynonymous SNV	S:YP_009724390.1:exon1:c.A1360G:p.R454G
NC_045512v2	22931	22931	A	G	exonic	S		nonsynonymous SNV	S:YP_009724390.1:exon1:c.A1369G:p.R457G
NC_045512v2	22939	22939	T	C	exonic	S		synonymous SNV	S:YP_009724390.1:exon1:c.T1377C:p.S459S
NC_045512v2	22940	22940	A	G	exonic	S		nonsynonymous SNV	S:YP_009724390.1:exon1:c.A1378G:p.N460D
NC_045512v2	22941	22941	A	G	exonic	S		nonsynonymous SNV	S:YP_009724390.1:exon1:c.A1379G:p.N460S
NC_045512v2	22946	22946	A	G	exonic	S		nonsynonymous SNV	S:YP_009724390.1:exon1:c.A1384G:p.K462E
NC_045512v2	22947	22947	A	G	exonic	S		nonsynonymous SNV	S:YP_009724390.1:exon1:c.A1385G:p.K462R
NC_045512v2	22948	22948	A	G	exonic	S		synonymous SNV	S:YP_009724390.1:exon1:c.A1386G:p.K462K
NC_045512v2	22956	22956	A	G	exonic	S		nonsynonymous SNV	S:YP_009724390.1:exon1:c.A1394G:p.E465G
NC_045512v2	22963	22963	T	C	exonic	S		synonymous SNV	S:YP_009724390.1:exon1:c.T1401C:p.D467D
NC_045512v2	22964	22964	A	G	exonic	S		nonsynonymous SNV	S:YP_009724390.1:exon1:c.A1402G:p.I468V
NC_045512v2	22965	22965	T	C	exonic	S		nonsynonymous SNV	S:YP_009724390.1:exon1:c.T1403C:p.I468T
NC_045512v2	22975	22975	A	G	exonic	S		synonymous SNV	S:YP_009724390.1:exon1:c.A1413G:p.E471E
NC_045512v2	22976	22976	A	G	exonic	S		nonsynonymous SNV	S:YP_009724390.1:exon1:c.A1414G:p.I472V
NC_045512v2	22983	22983	A	G	exonic	S		nonsynonymous SNV	S:YP_009724390.1:exon1:c.A1421G:p.Q474R
NC_045512v2	23011	23011	T	C	exonic	S		synonymous SNV	S:YP_009724390.1:exon1:c.T1449C:p.V483V
NC_045512v2	23044	23044	A	G	exonic	S		synonymous SNV	S:YP_009724390.1:exon1:c.A1482G:p.S494S
NC_045512v2	23063	23063	A	G	exonic	S		nonsynonymous SNV	S:YP_009724390.1:exon1:c.A1501G:p.N501D
NC_045512v2	23064	23064	A	G	exonic	S		nonsynonymous SNV	S:YP_009724390.1:exon1:c.A1502G:p.N501S
NC_045512v2	23095	23095	A	G	exonic	S		synonymous SNV	S:YP_009724390.1:exon1:c.A1533G:p.V511V
NC_045512v2	23098	23098	A	G	exonic	S		synonymous SNV	S:YP_009724390.1:exon1:c.A1536G:p.V512V
NC_045512v2	23110	23110	A	G	exonic	S		synonymous SNV	S:YP_009724390.1:exon1:c.A1548G:p.E516E
NC_045512v2	23116	23116	A	G	exonic	S		synonymous SNV	S:YP_009724390.1:exon1:c.A1554G:p.L518L
NC_045512v2	23129	23129	A	G	exonic	S		nonsynonymous SNV	S:YP_009724390.1:exon1:c.A1567G:p.T523A
NC_045512v2	23165	23165	A	G	exonic	S		nonsynonymous SNV	S:YP_009724390.1:exon1:c.A1603G:p.K535E
NC_045512v2	23172	23172	A	G	exonic	S		nonsynonymous SNV	S:YP_009724390.1:exon1:c.A1610G:p.K537R
NC_045512v2	23180	23180	A	G	exonic	S		nonsynonymous SNV	S:YP_009724390.1:exon1:c.A1618G:p.N540D
NC_045512v2	23219	23219	A	G	exonic	S		nonsynonymous SNV	S:YP_009724390.1:exon1:c.A1657G:p.T553A
NC_045512v2	23228	23228	A	G	exonic	S		nonsynonymous SNV	S:YP_009724390.1:exon1:c.A1666G:p.N556D
NC_045512v2	23229	23229	A	G	exonic	S		nonsynonymous SNV	S:YP_009724390.1:exon1:c.A1667G:p.N556S
NC_045512v2	23234	23234	A	G	exonic	S		nonsynonymous SNV	S:YP_009724390.1:exon1:c.A1672G:p.K558E
NC_045512v2	23279	23279	A	G	exonic	S		nonsynonymous SNV	S:YP_009724390.1:exon1:c.A1717G:p.T573A
NC_045512v2	23301	23301	A	G	exonic	S		nonsynonymous SNV	S:YP_009724390.1:exon1:c.A1739G:p.Q580R
NC_045512v2	23303	23303	A	G	exonic	S		nonsynonymous SNV	S:YP_009724390.1:exon1:c.A1741G:p.T581A
NC_045512v2	23319	23319	A	G	exonic	S		nonsynonymous SNV	S:YP_009724390.1:exon1:c.A1757G:p.D586G
NC_045512v2	23324	23324	A	G	exonic	S		nonsynonymous SNV	S:YP_009724390.1:exon1:c.A1762G:p.T588A
NC_045512v2	23329	23329	A	G	exonic	S		synonymous SNV	S:YP_009724390.1:exon1:c.A1767G:p.P589P
NC_045512v2	23348	23348	A	G	exonic	S		nonsynonymous SNV	S:YP_009724390.1:exon1:c.A1786G:p.S596G
NC_045512v2	23354	23354	A	G	exonic	S		nonsynonymous SNV	S:YP_009724390.1:exon1:c.A1792G:p.I598V
NC_045512v2	23357	23357	A	G	exonic	S		nonsynonymous SNV	S:YP_009724390.1:exon1:c.A1795G:p.T599A
NC_045512v2	23366	23366	A	G	exonic	S		nonsynonymous SNV	S:YP_009724390.1:exon1:c.A1804G:p.T602A
NC_045512v2	23368	23368	A	G	exonic	S		synonymous SNV	S:YP_009724390.1:exon1:c.A1806G:p.T602T
NC_045512v2	23369	23369	A	G	exonic	S		nonsynonymous SNV	S:YP_009724390.1:exon1:c.A1807G:p.N603D
NC_045512v2	23370	23370	A	G	exonic	S		nonsynonymous SNV	S:YP_009724390.1:exon1:c.A1808G:p.N603S
NC_045512v2	23374	23374	T	C	exonic	S		synonymous SNV	S:YP_009724390.1:exon1:c.T1812C:p.T604T
NC_045512v2	23377	23377	T	C	exonic	S		synonymous SNV	S:YP_009724390.1:exon1:c.T1815C:p.S605S
NC_045512v2	23378	23378	A	G	exonic	S		nonsynonymous SNV	S:YP_009724390.1:exon1:c.A1816G:p.N606D
NC_045512v2	23379	23379	A	G	exonic	S		nonsynonymous SNV	S:YP_009724390.1:exon1:c.A1817G:p.N606S
NC_045512v2	23382	23382	A	G	exonic	S		nonsynonymous SNV	S:YP_009724390.1:exon1:c.A1820G:p.Q607R
NC_045512v2	23391	23391	T	C	exonic	S		nonsynonymous SNV	S:YP_009724390.1:exon1:c.T1829C:p.V610A
NC_045512v2	23397	23397	A	G	exonic	S		nonsynonymous SNV	S:YP_009724390.1:exon1:c.A1835G:p.Y612C
NC_045512v2	23400	23400	A	G	exonic	S		nonsynonymous SNV	S:YP_009724390.1:exon1:c.A1838G:p.Q613R
NC_045512v2	23407	23407	T	C	exonic	S		synonymous SNV	S:YP_009724390.1:exon1:c.T1845C:p.V615V
NC_045512v2	23408	23408	A	G	exonic	S		nonsynonymous SNV	S:YP_009724390.1:exon1:c.A1846G:p.N616D
NC_045512v2	23416	23416	A	G	exonic	S		synonymous SNV	S:YP_009724390.1:exon1:c.A1854G:p.T618T
NC_045512v2	23419	23419	A	G	exonic	S		synonymous SNV	S:YP_009724390.1:exon1:c.A1857G:p.E619E
NC_045512v2	23432	23432	A	G	exonic	S		nonsynonymous SNV	S:YP_009724390.1:exon1:c.A1870G:p.I624V
NC_045512v2	23436	23436	A	G	exonic	S		nonsynonymous SNV	S:YP_009724390.1:exon1:c.A1874G:p.H625R
NC_045512v2	23440	23440	A	G	exonic	S		synonymous SNV	S:YP_009724390.1:exon1:c.A1878G:p.A626A
NC_045512v2	23442	23442	A	G	exonic	S		nonsynonymous SNV	S:YP_009724390.1:exon1:c.A1880G:p.D627G
NC_045512v2	23445	23445	A	G	exonic	S		nonsynonymous SNV	S:YP_009724390.1:exon1:c.A1883G:p.Q628R
NC_045512v2	23446	23446	A	G	exonic	S		synonymous SNV	S:YP_009724390.1:exon1:c.A1884G:p.Q628Q
NC_045512v2	23450	23450	A	G	exonic	S		nonsynonymous SNV	S:YP_009724390.1:exon1:c.A1888G:p.T630A
NC_045512v2	23456	23456	A	G	exonic	S		nonsynonymous SNV	S:YP_009724390.1:exon1:c.A1894G:p.T632A
NC_045512v2	23474	23474	A	G	exonic	S		nonsynonymous SNV	S:YP_009724390.1:exon1:c.A1912G:p.T638A
NC_045512v2	23483	23483	A	G	exonic	S		nonsynonymous SNV	S:YP_009724390.1:exon1:c.A1921G:p.N641D
NC_045512v2	23512	23512	A	G	exonic	S		synonymous SNV	S:YP_009724390.1:exon1:c.A1950G:p.L650L
NC_045512v2	23513	23513	A	G	exonic	S		nonsynonymous SNV	S:YP_009724390.1:exon1:c.A1951G:p.I651V
NC_045512v2	23515	23515	A	G	exonic	S		nonsynonymous SNV	S:YP_009724390.1:exon1:c.A1953G:p.I651M
NC_045512v2	23524	23524	A	G	exonic	S		synonymous SNV	S:YP_009724390.1:exon1:c.A1962G:p.E654E
NC_045512v2	23526	23526	A	G	exonic	S		nonsynonymous SNV	S:YP_009724390.1:exon1:c.A1964G:p.H655R
NC_045512v2	23531	23531	A	G	exonic	S		nonsynonymous SNV	S:YP_009724390.1:exon1:c.A1969G:p.N657D
NC_045512v2	23532	23532	A	G	exonic	S		nonsynonymous SNV	S:YP_009724390.1:exon1:c.A1970G:p.N657S
NC_045512v2	23534	23534	A	G	exonic	S		nonsynonymous SNV	S:YP_009724390.1:exon1:c.A1972G:p.N658D
NC_045512v2	23535	23535	A	G	exonic	S		nonsynonymous SNV	S:YP_009724390.1:exon1:c.A1973G:p.N658S
NC_045512v2	23537	23537	T	C	exonic	S		nonsynonymous SNV	S:YP_009724390.1:exon1:c.T1975C:p.S659P
NC_045512v2	23541	23541	A	G	exonic	S		nonsynonymous SNV	S:YP_009724390.1:exon1:c.A1979G:p.Y660C
NC_045512v2	23544	23544	A	G	exonic	S		nonsynonymous SNV	S:YP_009724390.1:exon1:c.A1982G:p.E661G
NC_045512v2	23552	23552	A	G	exonic	S		nonsynonymous SNV	S:YP_009724390.1:exon1:c.A1990G:p.I664V
NC_045512v2	23553	23553	A	G	exonic	S		nonsynonymous SNV	S:YP_009724390.1:exon1:c.T1991G:p.I664R
NC_045512v2	23554	23554	A	G	exonic	S		nonsynonymous SNV	S:YP_009724390.1:exon1:c.A1992G:p.I664M
NC_045512v2	23559	23559	T	C	exonic	S		nonsynonymous SNV	S:YP_009724390.1:exon1:c.T1997C:p.I666T
NC_045512v2	23560	23560	A	G	exonic	S		nonsynonymous SNV	S:YP_009724390.1:exon1:c.T1998G:p.I666M
NC_045512v2	23560	23560	T	C	exonic	S		synonymous SNV	S:YP_009724390.1:exon1:c.T1998C:p.I666I
NC_045512v2	23569	23569	A	G	exonic	S		synonymous SNV	S:YP_009724390.1:exon1:c.T2007G:p.G669G
NC_045512v2	23570	23570	A	G	exonic	S		nonsynonymous SNV	S:YP_009724390.1:exon1:c.A2008G:p.I670V
NC_045512v2	23571	23571	A	G	exonic	S		nonsynonymous SNV	S:YP_009724390.1:exon1:c.T2009G:p.I670R
NC_045512v2	23578	23578	T	C	exonic	S		synonymous SNV	S:YP_009724390.1:exon1:c.T2016C:p.A672A
NC_045512v2	23579	23579	A	G	exonic	S		nonsynonymous SNV	S:YP_009724390.1:exon1:c.A2017G:p.S673G
NC_045512v2	23581	23581	A	G	exonic	S		nonsynonymous SNV	S:YP_009724390.1:exon1:c.T2019G:p.S673R
NC_045512v2	23581	23581	T	C	exonic	S		synonymous SNV	S:YP_009724390.1:exon1:c.T2019C:p.S673S
NC_045512v2	23582	23582	A	G	exonic	S		nonsynonymous SNV	S:YP_009724390.1:exon1:c.T2020G:p.Y674D
NC_045512v2	23582	23582	T	C	exonic	S		nonsynonymous SNV	S:YP_009724390.1:exon1:c.T2020C:p.Y674H
NC_045512v2	23583	23583	A	G	exonic	S		nonsynonymous SNV	S:YP_009724390.1:exon1:c.A2021G:p.Y674C
NC_045512v2	23594	23594	A	G	exonic	S		nonsynonymous SNV	S:YP_009724390.1:exon1:c.A2032G:p.T678A
NC_045512v2	23596	23596	T	C	exonic	S		synonymous SNV	S:YP_009724390.1:exon1:c.T2034C:p.T678T
NC_045512v2	23597	23597	A	G	exonic	S		nonsynonymous SNV	S:YP_009724390.1:exon1:c.A2035G:p.N679D
NC_045512v2	23598	23598	A	G	exonic	S		nonsynonymous SNV	S:YP_009724390.1:exon1:c.A2036G:p.N679S
NC_045512v2	23618	23618	A	G	exonic	S		nonsynonymous SNV	S:YP_009724390.1:exon1:c.A2056G:p.S686G
NC_045512v2	23622	23622	T	C	exonic	S		nonsynonymous SNV	S:YP_009724390.1:exon1:c.T2060C:p.V687A
NC_045512v2	23623	23623	A	G	exonic	S		synonymous SNV	S:YP_009724390.1:exon1:c.A2061G:p.V687V
NC_045512v2	23626	23626	T	C	exonic	S		synonymous SNV	S:YP_009724390.1:exon1:c.T2064C:p.A688A
NC_045512v2	23627	23627	A	G	exonic	S		nonsynonymous SNV	S:YP_009724390.1:exon1:c.A2065G:p.S689G
NC_045512v2	23631	23631	A	G	exonic	S		nonsynonymous SNV	S:YP_009724390.1:exon1:c.A2069G:p.Q690R
NC_045512v2	23632	23632	A	G	exonic	S		synonymous SNV	S:YP_009724390.1:exon1:c.A2070G:p.Q690Q
NC_045512v2	23639	23639	A	G	exonic	S		nonsynonymous SNV	S:YP_009724390.1:exon1:c.A2077G:p.I693V
NC_045512v2	23646	23646	A	G	exonic	S		nonsynonymous SNV	S:YP_009724390.1:exon1:c.A2084G:p.Y695C
NC_045512v2	23650	23650	T	C	exonic	S		synonymous SNV	S:YP_009724390.1:exon1:c.T2088C:p.T696T
NC_045512v2	23651	23651	A	G	exonic	S		nonsynonymous SNV	S:YP_009724390.1:exon1:c.A2089G:p.M697V
NC_045512v2	23656	23656	A	G	exonic	S		synonymous SNV	S:YP_009724390.1:exon1:c.A2094G:p.S698S
NC_045512v2	23658	23658	T	C	exonic	S		nonsynonymous SNV	S:YP_009724390.1:exon1:c.T2096C:p.L699P
NC_045512v2	23659	23659	T	C	exonic	S		synonymous SNV	S:YP_009724390.1:exon1:c.T2097C:p.L699L
NC_045512v2	23668	23668	A	G	exonic	S		synonymous SNV	S:YP_009724390.1:exon1:c.A2106G:p.E702E
NC_045512v2	23669	23669	A	G	exonic	S		nonsynonymous SNV	S:YP_009724390.1:exon1:c.A2107G:p.N703D
NC_045512v2	23670	23670	A	G	exonic	S		nonsynonymous SNV	S:YP_009724390.1:exon1:c.A2108G:p.N703S
NC_045512v2	23671	23671	T	C	exonic	S		synonymous SNV	S:YP_009724390.1:exon1:c.T2109C:p.N703N
NC_045512v2	23680	23680	T	C	exonic	S		synonymous SNV	S:YP_009724390.1:exon1:c.T2118C:p.A706A
NC_045512v2	23681	23681	T	C	exonic	S		nonsynonymous SNV	S:YP_009724390.1:exon1:c.T2119C:p.Y707H
NC_045512v2	23682	23682	A	G	exonic	S		nonsynonymous SNV	S:YP_009724390.1:exon1:c.A2120G:p.Y707C
NC_045512v2	23686	23686	T	C	exonic	S		synonymous SNV	S:YP_009724390.1:exon1:c.T2124C:p.S708S
NC_045512v2	23687	23687	A	G	exonic	S		nonsynonymous SNV	S:YP_009724390.1:exon1:c.A2125G:p.N709D
NC_045512v2	23688	23688	A	G	exonic	S		nonsynonymous SNV	S:YP_009724390.1:exon1:c.A2126G:p.N709S
NC_045512v2	23690	23690	A	G	exonic	S		nonsynonymous SNV	S:YP_009724390.1:exon1:c.A2128G:p.N710D
NC_045512v2	23691	23691	A	G	exonic	S		nonsynonymous SNV	S:YP_009724390.1:exon1:c.A2129G:p.N710S
NC_045512v2	23712	23712	A	G	exonic	S		nonsynonymous SNV	S:YP_009724390.1:exon1:c.A2150G:p.N717S
NC_045512v2	23717	23717	A	G	exonic	S		nonsynonymous SNV	S:YP_009724390.1:exon1:c.A2155G:p.T719A
NC_045512v2	23723	23723	A	G	exonic	S		nonsynonymous SNV	S:YP_009724390.1:exon1:c.A2161G:p.S721G
NC_045512v2	23729	23729	A	G	exonic	S		nonsynonymous SNV	S:YP_009724390.1:exon1:c.A2167G:p.T723A
NC_045512v2	23734	23734	A	G	exonic	S		synonymous SNV	S:YP_009724390.1:exon1:c.A2172G:p.T724T
NC_045512v2	23737	23737	A	G	exonic	S		synonymous SNV	S:YP_009724390.1:exon1:c.A2175G:p.E725E
NC_045512v2	23743	23743	A	G	exonic	S		synonymous SNV	S:YP_009724390.1:exon1:c.A2181G:p.L727L
NC_045512v2	23746	23746	A	G	exonic	S		synonymous SNV	S:YP_009724390.1:exon1:c.A2184G:p.P728P
NC_045512v2	23753	23753	A	G	exonic	S		nonsynonymous SNV	S:YP_009724390.1:exon1:c.A2191G:p.M731V
NC_045512v2	23800	23800	A	G	exonic	S		synonymous SNV	S:YP_009724390.1:exon1:c.A2238G:p.S746S
NC_045512v2	23801	23801	A	G	exonic	S		nonsynonymous SNV	S:YP_009724390.1:exon1:c.A2239G:p.T747A
NC_045512v2	23829	23829	A	G	exonic	S		nonsynonymous SNV	S:YP_009724390.1:exon1:c.A2267G:p.Y756C
NC_045512v2	23838	23838	T	C	exonic	S		nonsynonymous SNV	S:YP_009724390.1:exon1:c.T2276C:p.F759S
NC_045512v2	23839	23839	T	C	exonic	S		synonymous SNV	S:YP_009724390.1:exon1:c.T2277C:p.F759F
NC_045512v2	23842	23842	T	C	exonic	S		synonymous SNV	S:YP_009724390.1:exon1:c.T2280C:p.C760C
NC_045512v2	23845	23845	A	G	exonic	S		synonymous SNV	S:YP_009724390.1:exon1:c.A2283G:p.T761T
NC_045512v2	23849	23849	T	C	exonic	S		synonymous SNV	S:YP_009724390.1:exon1:c.T2287C:p.L763L
NC_045512v2	23850	23850	T	C	exonic	S		nonsynonymous SNV	S:YP_009724390.1:exon1:c.T2288C:p.L763S
NC_045512v2	23851	23851	A	G	exonic	S		synonymous SNV	S:YP_009724390.1:exon1:c.A2289G:p.L763L
NC_045512v2	23862	23862	T	C	exonic	S		nonsynonymous SNV	S:YP_009724390.1:exon1:c.T2300C:p.L767S
NC_045512v2	23863	23863	A	G	exonic	S		synonymous SNV	S:YP_009724390.1:exon1:c.A2301G:p.L767L
NC_045512v2	23864	23864	A	G	exonic	S		nonsynonymous SNV	S:YP_009724390.1:exon1:c.A2302G:p.T768A
NC_045512v2	23870	23870	A	G	exonic	S		nonsynonymous SNV	S:YP_009724390.1:exon1:c.A2308G:p.I770V
NC_045512v2	23872	23872	A	G	exonic	S		nonsynonymous SNV	S:YP_009724390.1:exon1:c.A2310G:p.I770M
NC_045512v2	23881	23881	A	G	exonic	S		synonymous SNV	S:YP_009724390.1:exon1:c.A2319G:p.E773E
NC_045512v2	23883	23883	A	G	exonic	S		nonsynonymous SNV	S:YP_009724390.1:exon1:c.A2321G:p.Q774R
NC_045512v2	23884	23884	A	G	exonic	S		synonymous SNV	S:YP_009724390.1:exon1:c.A2322G:p.Q774Q
NC_045512v2	23889	23889	A	G	exonic	S		nonsynonymous SNV	S:YP_009724390.1:exon1:c.A2327G:p.K776R
NC_045512v2	23890	23890	A	G	exonic	S		synonymous SNV	S:YP_009724390.1:exon1:c.A2328G:p.K776K
NC_045512v2	23891	23891	A	G	exonic	S		nonsynonymous SNV	S:YP_009724390.1:exon1:c.A2329G:p.N777D
NC_045512v2	23892	23892	A	G	exonic	S		nonsynonymous SNV	S:YP_009724390.1:exon1:c.A2330G:p.N777S
NC_045512v2	23898	23898	A	G	exonic	S		nonsynonymous SNV	S:YP_009724390.1:exon1:c.A2336G:p.Q779R
NC_045512v2	23899	23899	A	G	exonic	S		synonymous SNV	S:YP_009724390.1:exon1:c.A2337G:p.Q779Q
NC_045512v2	23902	23902	A	G	exonic	S		synonymous SNV	S:YP_009724390.1:exon1:c.A2340G:p.E780E
NC_045512v2	23904	23904	T	C	exonic	S		nonsynonymous SNV	S:YP_009724390.1:exon1:c.T2342C:p.V781A
NC_045512v2	23911	23911	A	G	exonic	S		synonymous SNV	S:YP_009724390.1:exon1:c.A2349G:p.A783A
NC_045512v2	23914	23914	A	G	exonic	S		synonymous SNV	S:YP_009724390.1:exon1:c.A2352G:p.Q784Q
NC_045512v2	23920	23920	A	G	exonic	S		synonymous SNV	S:YP_009724390.1:exon1:c.A2358G:p.K786K
NC_045512v2	23928	23928	A	G	exonic	S		nonsynonymous SNV	S:YP_009724390.1:exon1:c.A2366G:p.Y789C
NC_045512v2	23931	23931	A	G	exonic	S		nonsynonymous SNV	S:YP_009724390.1:exon1:c.A2369G:p.K790R
NC_045512v2	23932	23932	A	G	exonic	S		synonymous SNV	S:YP_009724390.1:exon1:c.A2370G:p.K790K
NC_045512v2	23935	23935	A	G	exonic	S		synonymous SNV	S:YP_009724390.1:exon1:c.A2373G:p.T791T
NC_045512v2	23942	23942	A	G	exonic	S		nonsynonymous SNV	S:YP_009724390.1:exon1:c.A2380G:p.I794V
NC_045512v2	23943	23943	T	C	exonic	S		nonsynonymous SNV	S:YP_009724390.1:exon1:c.T2381C:p.I794T
NC_045512v2	23945	23945	A	G	exonic	S		nonsynonymous SNV	S:YP_009724390.1:exon1:c.A2383G:p.K795E
NC_045512v2	23946	23946	A	G	exonic	S		nonsynonymous SNV	S:YP_009724390.1:exon1:c.A2384G:p.K795R
NC_045512v2	23947	23947	A	G	exonic	S		synonymous SNV	S:YP_009724390.1:exon1:c.A2385G:p.K795K
NC_045512v2	23952	23952	T	C	exonic	S		nonsynonymous SNV	S:YP_009724390.1:exon1:c.T2390C:p.F797S
NC_045512v2	23962	23962	T	C	exonic	S		synonymous SNV	S:YP_009724390.1:exon1:c.T2400C:p.F800F
NC_045512v2	23964	23964	A	G	exonic	S		nonsynonymous SNV	S:YP_009724390.1:exon1:c.A2402G:p.N801S
NC_045512v2	23966	23966	T	C	exonic	S		nonsynonymous SNV	S:YP_009724390.1:exon1:c.T2404C:p.F802L
NC_045512v2	23967	23967	T	C	exonic	S		nonsynonymous SNV	S:YP_009724390.1:exon1:c.T2405C:p.F802S
NC_045512v2	23978	23978	T	C	exonic	S		synonymous SNV	S:YP_009724390.1:exon1:c.T2416C:p.L806L
NC_045512v2	23980	23980	A	G	exonic	S		synonymous SNV	S:YP_009724390.1:exon1:c.A2418G:p.L806L
NC_045512v2	23993	23993	A	G	exonic	S		nonsynonymous SNV	S:YP_009724390.1:exon1:c.A2431G:p.K811E
NC_045512v2	23994	23994	A	G	exonic	S		nonsynonymous SNV	S:YP_009724390.1:exon1:c.A2432G:p.K811R
NC_045512v2	23995	23995	A	G	exonic	S		synonymous SNV	S:YP_009724390.1:exon1:c.A2433G:p.K811K
NC_045512v2	23999	23999	A	G	exonic	S		nonsynonymous SNV	S:YP_009724390.1:exon1:c.A2437G:p.S813G
NC_045512v2	24008	24008	T	C	exonic	S		nonsynonymous SNV	S:YP_009724390.1:exon1:c.T2446C:p.S816P
NC_045512v2	24010	24010	A	G	exonic	S		synonymous SNV	S:YP_009724390.1:exon1:c.A2448G:p.S816S
NC_045512v2	24012	24012	T	C	exonic	S		nonsynonymous SNV	S:YP_009724390.1:exon1:c.T2450C:p.F817S
NC_045512v2	24013	24013	T	C	exonic	S		synonymous SNV	S:YP_009724390.1:exon1:c.T2451C:p.F817F
NC_045512v2	24014	24014	A	G	exonic	S		nonsynonymous SNV	S:YP_009724390.1:exon1:c.A2452G:p.I818V
NC_045512v2	24015	24015	T	C	exonic	S		nonsynonymous SNV	S:YP_009724390.1:exon1:c.T2453C:p.I818T
NC_045512v2	24019	24019	A	G	exonic	S		synonymous SNV	S:YP_009724390.1:exon1:c.A2457G:p.E819E
NC_045512v2	24021	24021	A	G	exonic	S		nonsynonymous SNV	S:YP_009724390.1:exon1:c.A2459G:p.D820G
NC_045512v2	24024	24024	T	C	exonic	S		nonsynonymous SNV	S:YP_009724390.1:exon1:c.T2462C:p.L821P
NC_045512v2	24025	24025	A	G	exonic	S		synonymous SNV	S:YP_009724390.1:exon1:c.A2463G:p.L821L
NC_045512v2	24027	24027	T	C	exonic	S		nonsynonymous SNV	S:YP_009724390.1:exon1:c.T2465C:p.L822P
NC_045512v2	24028	24028	T	C	exonic	S		synonymous SNV	S:YP_009724390.1:exon1:c.T2466C:p.L822L
NC_045512v2	24029	24029	T	C	exonic	S		nonsynonymous SNV	S:YP_009724390.1:exon1:c.T2467C:p.F823L
NC_045512v2	24033	24033	A	G	exonic	S		nonsynonymous SNV	S:YP_009724390.1:exon1:c.A2471G:p.N824S
NC_045512v2	24035	24035	A	G	exonic	S		nonsynonymous SNV	S:YP_009724390.1:exon1:c.A2473G:p.K825E
NC_045512v2	24036	24036	A	G	exonic	S		nonsynonymous SNV	S:YP_009724390.1:exon1:c.A2474G:p.K825R
NC_045512v2	24037	24037	A	G	exonic	S		synonymous SNV	S:YP_009724390.1:exon1:c.A2475G:p.K825K
NC_045512v2	24043	24043	A	G	exonic	S		synonymous SNV	S:YP_009724390.1:exon1:c.A2481G:p.T827T
NC_045512v2	24045	24045	T	C	exonic	S		nonsynonymous SNV	S:YP_009724390.1:exon1:c.T2483C:p.L828P
NC_045512v2	24063	24063	T	C	exonic	S		nonsynonymous SNV	S:YP_009724390.1:exon1:c.T2501C:p.I834T
NC_045512v2	24065	24065	A	G	exonic	S		nonsynonymous SNV	S:YP_009724390.1:exon1:c.A2503G:p.K835E
NC_045512v2	24066	24066	A	G	exonic	S		nonsynonymous SNV	S:YP_009724390.1:exon1:c.A2504G:p.K835R
NC_045512v2	24067	24067	A	G	exonic	S		synonymous SNV	S:YP_009724390.1:exon1:c.A2505G:p.K835K
NC_045512v2	24070	24070	A	G	exonic	S		synonymous SNV	S:YP_009724390.1:exon1:c.A2508G:p.Q836Q
NC_045512v2	24071	24071	T	C	exonic	S		nonsynonymous SNV	S:YP_009724390.1:exon1:c.T2509C:p.Y837H
NC_045512v2	24072	24072	A	G	exonic	S		nonsynonymous SNV	S:YP_009724390.1:exon1:c.A2510G:p.Y837C
NC_045512v2	24084	24084	T	C	exonic	S		nonsynonymous SNV	S:YP_009724390.1:exon1:c.T2522C:p.L841P
NC_045512v2	24090	24090	A	G	exonic	S		nonsynonymous SNV	S:YP_009724390.1:exon1:c.A2528G:p.D843G
NC_045512v2	24091	24091	T	C	exonic	S		synonymous SNV	S:YP_009724390.1:exon1:c.T2529C:p.D843D
NC_045512v2	24092	24092	A	G	exonic	S		nonsynonymous SNV	S:YP_009724390.1:exon1:c.A2530G:p.I844V
NC_045512v2	24094	24094	T	C	exonic	S		synonymous SNV	S:YP_009724390.1:exon1:c.T2532C:p.I844I
NC_045512v2	24100	24100	T	C	exonic	S		synonymous SNV	S:YP_009724390.1:exon1:c.T2538C:p.A846A
NC_045512v2	24101	24101	A	G	exonic	S		nonsynonymous SNV	S:YP_009724390.1:exon1:c.A2539G:p.R847G
NC_045512v2	24103	24103	A	G	exonic	S		synonymous SNV	S:YP_009724390.1:exon1:c.A2541G:p.R847R
NC_045512v2	24105	24105	A	G	exonic	S		nonsynonymous SNV	S:YP_009724390.1:exon1:c.A2543G:p.D848G
NC_045512v2	24111	24111	T	C	exonic	S		nonsynonymous SNV	S:YP_009724390.1:exon1:c.T2549C:p.I850T
NC_045512v2	24112	24112	T	C	exonic	S		synonymous SNV	S:YP_009724390.1:exon1:c.T2550C:p.I850I
NC_045512v2	24121	24121	A	G	exonic	S		synonymous SNV	S:YP_009724390.1:exon1:c.A2559G:p.Q853Q
NC_045512v2	24128	24128	A	G	exonic	S		nonsynonymous SNV	S:YP_009724390.1:exon1:c.A2566G:p.N856D
NC_045512v2	24129	24129	A	G	exonic	S		nonsynonymous SNV	S:YP_009724390.1:exon1:c.A2567G:p.N856S
NC_045512v2	24137	24137	A	G	exonic	S		nonsynonymous SNV	S:YP_009724390.1:exon1:c.A2575G:p.T859A
NC_045512v2	24165	24165	A	G	exonic	S		nonsynonymous SNV	S:YP_009724390.1:exon1:c.A2603G:p.E868G
NC_045512v2	24166	24166	A	G	exonic	S		synonymous SNV	S:YP_009724390.1:exon1:c.A2604G:p.E868E
NC_045512v2	24167	24167	A	G	exonic	S		nonsynonymous SNV	S:YP_009724390.1:exon1:c.A2605G:p.M869V
NC_045512v2	24170	24170	A	G	exonic	S		nonsynonymous SNV	S:YP_009724390.1:exon1:c.A2608G:p.I870V
NC_045512v2	24178	24178	A	G	exonic	S		synonymous SNV	S:YP_009724390.1:exon1:c.A2616G:p.Q872Q
NC_045512v2	24180	24180	A	G	exonic	S		nonsynonymous SNV	S:YP_009724390.1:exon1:c.A2618G:p.Y873C
NC_045512v2	24184	24184	T	C	exonic	S		synonymous SNV	S:YP_009724390.1:exon1:c.T2622C:p.T874T
NC_045512v2	24190	24190	A	G	exonic	S		synonymous SNV	S:YP_009724390.1:exon1:c.A2628G:p.A876A
NC_045512v2	24192	24192	T	C	exonic	S		nonsynonymous SNV	S:YP_009724390.1:exon1:c.T2630C:p.L877P
NC_045512v2	24195	24195	T	C	exonic	S		nonsynonymous SNV	S:YP_009724390.1:exon1:c.T2633C:p.L878S
NC_045512v2	24196	24196	A	G	exonic	S		synonymous SNV	S:YP_009724390.1:exon1:c.A2634G:p.L878L
NC_045512v2	24202	24202	T	C	exonic	S		synonymous SNV	S:YP_009724390.1:exon1:c.T2640C:p.G880G
NC_045512v2	24211	24211	T	C	exonic	S		synonymous SNV	S:YP_009724390.1:exon1:c.T2649C:p.T883T
NC_045512v2	24217	24217	T	C	exonic	S		synonymous SNV	S:YP_009724390.1:exon1:c.T2655C:p.G885G
NC_045512v2	24224	24224	T	C	exonic	S		nonsynonymous SNV	S:YP_009724390.1:exon1:c.T2662C:p.F888L
NC_045512v2	24243	24243	T	C	exonic	S		nonsynonymous SNV	S:YP_009724390.1:exon1:c.T2681C:p.L894S
NC_045512v2	24294	24294	T	C	exonic	S		nonsynonymous SNV	S:YP_009724390.1:exon1:c.T2732C:p.V911A
NC_045512v2	24311	24311	T	C	exonic	S		nonsynonymous SNV	S:YP_009724390.1:exon1:c.T2749C:p.Y917H
NC_045512v2	24342	24342	T	C	exonic	S		nonsynonymous SNV	S:YP_009724390.1:exon1:c.T2780C:p.F927S
NC_045512v2	24343	24343	T	C	exonic	S		synonymous SNV	S:YP_009724390.1:exon1:c.T2781C:p.F927F
NC_045512v2	24352	24352	T	C	exonic	S		synonymous SNV	S:YP_009724390.1:exon1:c.T2790C:p.A930A
NC_045512v2	24354	24354	T	C	exonic	S		nonsynonymous SNV	S:YP_009724390.1:exon1:c.T2792C:p.I931T
NC_045512v2	24360	24360	A	G	exonic	S		nonsynonymous SNV	S:YP_009724390.1:exon1:c.A2798G:p.K933R
NC_045512v2	24367	24367	A	G	exonic	S		synonymous SNV	S:YP_009724390.1:exon1:c.A2805G:p.Q935Q
NC_045512v2	24375	24375	T	C	exonic	S		nonsynonymous SNV	S:YP_009724390.1:exon1:c.T2813C:p.L938P
NC_045512v2	24376	24376	T	C	exonic	S		synonymous SNV	S:YP_009724390.1:exon1:c.T2814C:p.L938L
NC_045512v2	24377	24377	T	C	exonic	S		nonsynonymous SNV	S:YP_009724390.1:exon1:c.T2815C:p.S939P
NC_045512v2	24379	24379	T	C	exonic	S		synonymous SNV	S:YP_009724390.1:exon1:c.T2817C:p.S939S
NC_045512v2	24385	24385	A	G	exonic	S		synonymous SNV	S:YP_009724390.1:exon1:c.A2823G:p.T941T
NC_045512v2	24388	24388	A	G	exonic	S		synonymous SNV	S:YP_009724390.1:exon1:c.A2826G:p.A942A
NC_045512v2	24389	24389	A	G	exonic	S		nonsynonymous SNV	S:YP_009724390.1:exon1:c.A2827G:p.S943G
NC_045512v2	24396	24396	T	C	exonic	S		nonsynonymous SNV	S:YP_009724390.1:exon1:c.T2834C:p.L945P
NC_045512v2	24401	24401	A	G	exonic	S		nonsynonymous SNV	S:YP_009724390.1:exon1:c.A2839G:p.K947E
NC_045512v2	24402	24402	A	G	exonic	S		nonsynonymous SNV	S:YP_009724390.1:exon1:c.A2840G:p.K947R
NC_045512v2	24403	24403	A	G	exonic	S		synonymous SNV	S:YP_009724390.1:exon1:c.A2841G:p.K947K
NC_045512v2	24405	24405	T	C	exonic	S		nonsynonymous SNV	S:YP_009724390.1:exon1:c.T2843C:p.L948P
NC_045512v2	24406	24406	T	C	exonic	S		synonymous SNV	S:YP_009724390.1:exon1:c.T2844C:p.L948L
NC_045512v2	24409	24409	A	G	exonic	S		synonymous SNV	S:YP_009724390.1:exon1:c.A2847G:p.Q949Q
NC_045512v2	24469	24469	T	C	exonic	S		synonymous SNV	S:YP_009724390.1:exon1:c.T2907C:p.N969N
NC_045512v2	24489	24489	T	C	exonic	S		nonsynonymous SNV	S:YP_009724390.1:exon1:c.T2927C:p.V976A
NC_045512v2	24491	24491	T	C	exonic	S		synonymous SNV	S:YP_009724390.1:exon1:c.T2929C:p.L977L
NC_045512v2	24492	24492	T	C	exonic	S		nonsynonymous SNV	S:YP_009724390.1:exon1:c.T2930C:p.L977S
NC_045512v2	24513	24513	T	C	exonic	S		nonsynonymous SNV	S:YP_009724390.1:exon1:c.T2951C:p.L984P
NC_045512v2	24520	24520	A	G	exonic	S		synonymous SNV	S:YP_009724390.1:exon1:c.A2958G:p.K986K
NC_045512v2	24523	24523	T	C	exonic	S		synonymous SNV	S:YP_009724390.1:exon1:c.T2961C:p.V987V
NC_045512v2	24532	24532	A	G	exonic	S		synonymous SNV	S:YP_009724390.1:exon1:c.A2970G:p.E990E
NC_045512v2	24538	24538	A	G	exonic	S		synonymous SNV	S:YP_009724390.1:exon1:c.A2976G:p.Q992Q
NC_045512v2	24545	24545	A	G	exonic	S		nonsynonymous SNV	S:YP_009724390.1:exon1:c.A2983G:p.R995G
NC_045512v2	24564	24564	T	C	exonic	S		nonsynonymous SNV	S:YP_009724390.1:exon1:c.T3002C:p.L1001P
NC_045512v2	24571	24571	T	C	exonic	S		synonymous SNV	S:YP_009724390.1:exon1:c.T3009C:p.S1003S
NC_045512v2	24572	24572	T	C	exonic	S		synonymous SNV	S:YP_009724390.1:exon1:c.T3010C:p.L1004L
NC_045512v2	24589	24589	T	C	exonic	S		synonymous SNV	S:YP_009724390.1:exon1:c.T3027C:p.T1009T
NC_045512v2	24596	24596	T	C	exonic	S		synonymous SNV	S:YP_009724390.1:exon1:c.T3034C:p.L1012L
NC_045512v2	24597	24597	T	C	exonic	S		nonsynonymous SNV	S:YP_009724390.1:exon1:c.T3035C:p.L1012S
NC_045512v2	24598	24598	A	G	exonic	S		synonymous SNV	S:YP_009724390.1:exon1:c.A3036G:p.L1012L
NC_045512v2	24600	24600	T	C	exonic	S		nonsynonymous SNV	S:YP_009724390.1:exon1:c.T3038C:p.I1013T
NC_045512v2	24602	24602	A	G	exonic	S		nonsynonymous SNV	S:YP_009724390.1:exon1:c.A3040G:p.R1014G
NC_045512v2	24622	24622	T	C	exonic	S		synonymous SNV	S:YP_009724390.1:exon1:c.T3060C:p.A1020A
NC_045512v2	24641	24641	A	G	exonic	S		nonsynonymous SNV	S:YP_009724390.1:exon1:c.A3079G:p.T1027A
NC_045512v2	24644	24644	A	G	exonic	S		nonsynonymous SNV	S:YP_009724390.1:exon1:c.A3082G:p.K1028E
NC_045512v2	24645	24645	A	G	exonic	S		nonsynonymous SNV	S:YP_009724390.1:exon1:c.A3083G:p.K1028R
NC_045512v2	24654	24654	A	G	exonic	S		nonsynonymous SNV	S:YP_009724390.1:exon1:c.A3092G:p.E1031G
NC_045512v2	24675	24675	A	G	exonic	S		nonsynonymous SNV	S:YP_009724390.1:exon1:c.A3113G:p.K1038R
NC_045512v2	24676	24676	A	G	exonic	S		synonymous SNV	S:YP_009724390.1:exon1:c.A3114G:p.K1038K
NC_045512v2	24810	24810	A	G	exonic	S		nonsynonymous SNV	S:YP_009724390.1:exon1:c.A3248G:p.H1083R
NC_045512v2	24818	24818	A	G	exonic	S		nonsynonymous SNV	S:YP_009724390.1:exon1:c.A3256G:p.K1086E
NC_045512v2	24819	24819	A	G	exonic	S		nonsynonymous SNV	S:YP_009724390.1:exon1:c.A3257G:p.K1086R
NC_045512v2	24820	24820	A	G	exonic	S		synonymous SNV	S:YP_009724390.1:exon1:c.A3258G:p.K1086K
NC_045512v2	24832	24832	T	C	exonic	S		synonymous SNV	S:YP_009724390.1:exon1:c.T3270C:p.P1090P
NC_045512v2	24837	24837	A	G	exonic	S		nonsynonymous SNV	S:YP_009724390.1:exon1:c.A3275G:p.E1092G
NC_045512v2	24838	24838	A	G	exonic	S		synonymous SNV	S:YP_009724390.1:exon1:c.A3276G:p.E1092E
NC_045512v2	24845	24845	T	C	exonic	S		nonsynonymous SNV	S:YP_009724390.1:exon1:c.T3283C:p.F1095L
NC_045512v2	24846	24846	T	C	exonic	S		nonsynonymous SNV	S:YP_009724390.1:exon1:c.T3284C:p.F1095S
NC_045512v2	24854	24854	A	G	exonic	S		nonsynonymous SNV	S:YP_009724390.1:exon1:c.A3292G:p.N1098D
NC_045512v2	24855	24855	A	G	exonic	S		nonsynonymous SNV	S:YP_009724390.1:exon1:c.A3293G:p.N1098S
NC_045512v2	24856	24856	T	C	exonic	S		synonymous SNV	S:YP_009724390.1:exon1:c.T3294C:p.N1098N
NC_045512v2	24864	24864	A	G	exonic	S		nonsynonymous SNV	S:YP_009724390.1:exon1:c.A3302G:p.H1101R
NC_045512v2	24869	24869	A	G	exonic	S		nonsynonymous SNV	S:YP_009724390.1:exon1:c.T3307G:p.F1103V
NC_045512v2	24873	24873	A	G	exonic	S		nonsynonymous SNV	S:YP_009724390.1:exon1:c.T3311G:p.V1104G
NC_045512v2	24875	24875	A	G	exonic	S		nonsynonymous SNV	S:YP_009724390.1:exon1:c.A3313G:p.T1105A
NC_045512v2	24881	24881	A	G	exonic	S		nonsynonymous SNV	S:YP_009724390.1:exon1:c.A3319G:p.R1107G
NC_045512v2	24887	24887	A	G	exonic	S		nonsynonymous SNV	S:YP_009724390.1:exon1:c.T3325G:p.F1109V
NC_045512v2	24890	24890	A	G	exonic	S		nonsynonymous SNV	S:YP_009724390.1:exon1:c.T3328G:p.Y1110D
NC_045512v2	24891	24891	A	G	exonic	S		nonsynonymous SNV	S:YP_009724390.1:exon1:c.A3329G:p.Y1110C
NC_045512v2	24901	24901	A	G	exonic	S		synonymous SNV	S:YP_009724390.1:exon1:c.A3339G:p.Q1113Q
NC_045512v2	24908	24908	A	G	exonic	S		nonsynonymous SNV	S:YP_009724390.1:exon1:c.A3346G:p.T1116A
NC_045512v2	24923	24923	A	G	exonic	S		nonsynonymous SNV	S:YP_009724390.1:exon1:c.T3361G:p.F1121V
NC_045512v2	24934	24934	A	G	exonic	S		synonymous SNV	S:YP_009724390.1:exon1:c.T3372G:p.G1124G
NC_045512v2	24936	24936	A	G	exonic	S		nonsynonymous SNV	S:YP_009724390.1:exon1:c.A3374G:p.N1125S
NC_045512v2	24940	24940	A	G	exonic	S		nonsynonymous SNV	S:YP_009724390.1:exon1:c.T3378G:p.C1126W
NC_045512v2	24950	24950	A	G	exonic	S		nonsynonymous SNV	S:YP_009724390.1:exon1:c.A3388G:p.I1130V
NC_045512v2	24955	24955	A	G	exonic	S		synonymous SNV	S:YP_009724390.1:exon1:c.A3393G:p.G1131G
NC_045512v2	24995	24995	T	C	exonic	S		synonymous SNV	S:YP_009724390.1:exon1:c.T3433C:p.L1145L
NC_045512v2	24997	24997	A	G	exonic	S		synonymous SNV	S:YP_009724390.1:exon1:c.A3435G:p.L1145L
NC_045512v2	25008	25008	A	G	exonic	S		nonsynonymous SNV	S:YP_009724390.1:exon1:c.A3446G:p.K1149R
NC_045512v2	25016	25016	T	C	exonic	S		synonymous SNV	S:YP_009724390.1:exon1:c.T3454C:p.L1152L
NC_045512v2	25018	25018	A	G	exonic	S		synonymous SNV	S:YP_009724390.1:exon1:c.A3456G:p.L1152L
NC_045512v2	25021	25021	A	G	exonic	S		nonsynonymous SNV	S:YP_009724390.1:exon1:c.T3459G:p.D1153E
NC_045512v2	25021	25021	T	C	exonic	S		synonymous SNV	S:YP_009724390.1:exon1:c.T3459C:p.D1153D
NC_045512v2	25022	25022	A	G	exonic	S		nonsynonymous SNV	S:YP_009724390.1:exon1:c.A3460G:p.K1154E
NC_045512v2	25023	25023	A	G	exonic	S		nonsynonymous SNV	S:YP_009724390.1:exon1:c.A3461G:p.K1154R
NC_045512v2	25025	25025	A	G	exonic	S		nonsynonymous SNV	S:YP_009724390.1:exon1:c.T3463G:p.Y1155D
NC_045512v2	25025	25025	T	C	exonic	S		nonsynonymous SNV	S:YP_009724390.1:exon1:c.T3463C:p.Y1155H
NC_045512v2	25026	25026	A	G	exonic	S		nonsynonymous SNV	S:YP_009724390.1:exon1:c.A3464G:p.Y1155C
NC_045512v2	25030	25030	T	C	exonic	S		synonymous SNV	S:YP_009724390.1:exon1:c.T3468C:p.F1156F
NC_045512v2	25031	25031	A	G	exonic	S		nonsynonymous SNV	S:YP_009724390.1:exon1:c.A3469G:p.K1157E
NC_045512v2	25032	25032	A	G	exonic	S		nonsynonymous SNV	S:YP_009724390.1:exon1:c.A3470G:p.K1157R
NC_045512v2	25035	25035	A	G	exonic	S		nonsynonymous SNV	S:YP_009724390.1:exon1:c.A3473G:p.N1158S
NC_045512v2	25038	25038	A	G	exonic	S		nonsynonymous SNV	S:YP_009724390.1:exon1:c.A3476G:p.H1159R
NC_045512v2	25040	25040	A	G	exonic	S		nonsynonymous SNV	S:YP_009724390.1:exon1:c.A3478G:p.T1160A
NC_045512v2	25048	25048	A	G	exonic	S		synonymous SNV	S:YP_009724390.1:exon1:c.A3486G:p.P1162P
NC_045512v2	25053	25053	A	G	exonic	S		nonsynonymous SNV	S:YP_009724390.1:exon1:c.T3491G:p.V1164G
NC_045512v2	25057	25057	A	G	exonic	S		nonsynonymous SNV	S:YP_009724390.1:exon1:c.T3495G:p.D1165E
NC_045512v2	25058	25058	A	G	exonic	S		nonsynonymous SNV	S:YP_009724390.1:exon1:c.T3496G:p.L1166V
NC_045512v2	25058	25058	T	C	exonic	S		synonymous SNV	S:YP_009724390.1:exon1:c.T3496C:p.L1166L
NC_045512v2	25060	25060	A	G	exonic	S		synonymous SNV	S:YP_009724390.1:exon1:c.A3498G:p.L1166L
NC_045512v2	25063	25063	A	G	exonic	S		synonymous SNV	S:YP_009724390.1:exon1:c.T3501G:p.G1167G
NC_045512v2	25067	25067	A	G	exonic	S		nonsynonymous SNV	S:YP_009724390.1:exon1:c.A3505G:p.I1169V
NC_045512v2	25072	25072	A	G	exonic	S		synonymous SNV	S:YP_009724390.1:exon1:c.T3510G:p.S1170S
NC_045512v2	25078	25078	A	G	exonic	S		nonsynonymous SNV	S:YP_009724390.1:exon1:c.T3516G:p.I1172M
NC_045512v2	25079	25079	A	G	exonic	S		nonsynonymous SNV	S:YP_009724390.1:exon1:c.A3517G:p.N1173D
NC_045512v2	25080	25080	A	G	exonic	S		nonsynonymous SNV	S:YP_009724390.1:exon1:c.A3518G:p.N1173S
NC_045512v2	25085	25085	A	G	exonic	S		nonsynonymous SNV	S:YP_009724390.1:exon1:c.T3523G:p.S1175A
NC_045512v2	25089	25089	A	G	exonic	S		nonsynonymous SNV	S:YP_009724390.1:exon1:c.T3527G:p.V1176G
NC_045512v2	25092	25092	A	G	exonic	S		nonsynonymous SNV	S:YP_009724390.1:exon1:c.T3530G:p.V1177G
NC_045512v2	25103	25103	A	G	exonic	S		nonsynonymous SNV	S:YP_009724390.1:exon1:c.A3541G:p.K1181E
NC_045512v2	25104	25104	A	G	exonic	S		nonsynonymous SNV	S:YP_009724390.1:exon1:c.A3542G:p.K1181R
NC_045512v2	25105	25105	A	G	exonic	S		synonymous SNV	S:YP_009724390.1:exon1:c.A3543G:p.K1181K
NC_045512v2	25108	25108	A	G	exonic	S		synonymous SNV	S:YP_009724390.1:exon1:c.A3546G:p.E1182E
NC_045512v2	25109	25109	A	G	exonic	S		nonsynonymous SNV	S:YP_009724390.1:exon1:c.A3547G:p.I1183V
NC_045512v2	25137	25137	A	G	exonic	S		nonsynonymous SNV	S:YP_009724390.1:exon1:c.A3575G:p.N1192S
NC_045512v2	25138	25138	T	C	exonic	S		synonymous SNV	S:YP_009724390.1:exon1:c.T3576C:p.N1192N
NC_045512v2	25139	25139	T	C	exonic	S		synonymous SNV	S:YP_009724390.1:exon1:c.T3577C:p.L1193L
NC_045512v2	25140	25140	T	C	exonic	S		nonsynonymous SNV	S:YP_009724390.1:exon1:c.T3578C:p.L1193S
NC_045512v2	25141	25141	A	G	exonic	S		synonymous SNV	S:YP_009724390.1:exon1:c.A3579G:p.L1193L
NC_045512v2	25142	25142	A	G	exonic	S		nonsynonymous SNV	S:YP_009724390.1:exon1:c.A3580G:p.N1194D
NC_045512v2	25146	25146	A	G	exonic	S		nonsynonymous SNV	S:YP_009724390.1:exon1:c.A3584G:p.E1195G
NC_045512v2	25147	25147	A	G	exonic	S		synonymous SNV	S:YP_009724390.1:exon1:c.A3585G:p.E1195E
NC_045512v2	25154	25154	A	G	exonic	S		nonsynonymous SNV	S:YP_009724390.1:exon1:c.A3592G:p.I1198V
NC_045512v2	25165	25165	A	G	exonic	S		synonymous SNV	S:YP_009724390.1:exon1:c.A3603G:p.Q1201Q
NC_045512v2	25168	25168	A	G	exonic	S		synonymous SNV	S:YP_009724390.1:exon1:c.A3606G:p.E1202E
NC_045512v2	25170	25170	T	C	exonic	S		nonsynonymous SNV	S:YP_009724390.1:exon1:c.T3608C:p.L1203P
NC_045512v2	25178	25178	T	C	exonic	S		nonsynonymous SNV	S:YP_009724390.1:exon1:c.T3616C:p.Y1206H
NC_045512v2	25182	25182	A	G	exonic	S		nonsynonymous SNV	S:YP_009724390.1:exon1:c.A3620G:p.E1207G
NC_045512v2	25191	25191	T	C	exonic	S		nonsynonymous SNV	S:YP_009724390.1:exon1:c.T3629C:p.I1210T
NC_045512v2	25192	25192	A	G	exonic	S		nonsynonymous SNV	S:YP_009724390.1:exon1:c.A3630G:p.I1210M
NC_045512v2	25193	25193	A	G	exonic	S		nonsynonymous SNV	S:YP_009724390.1:exon1:c.A3631G:p.K1211E
NC_045512v2	25205	25205	T	C	exonic	S		nonsynonymous SNV	S:YP_009724390.1:exon1:c.T3643C:p.Y1215H
NC_045512v2	25208	25208	A	G	exonic	S		nonsynonymous SNV	S:YP_009724390.1:exon1:c.A3646G:p.I1216V
NC_045512v2	25215	25215	T	C	exonic	S		nonsynonymous SNV	S:YP_009724390.1:exon1:c.T3653C:p.L1218P
NC_045512v2	25216	25216	A	G	exonic	S		synonymous SNV	S:YP_009724390.1:exon1:c.A3654G:p.L1218L
NC_045512v2	25219	25219	T	C	exonic	S		synonymous SNV	S:YP_009724390.1:exon1:c.T3657C:p.G1219G
NC_045512v2	25221	25221	T	C	exonic	S		nonsynonymous SNV	S:YP_009724390.1:exon1:c.T3659C:p.F1220S
NC_045512v2	25223	25223	A	G	exonic	S		nonsynonymous SNV	S:YP_009724390.1:exon1:c.A3661G:p.I1221V
NC_045512v2	25224	25224	T	C	exonic	S		nonsynonymous SNV	S:YP_009724390.1:exon1:c.T3662C:p.I1221T
NC_045512v2	25225	25225	A	G	exonic	S		nonsynonymous SNV	S:YP_009724390.1:exon1:c.A3663G:p.I1221M
NC_045512v2	25232	25232	T	C	exonic	S		synonymous SNV	S:YP_009724390.1:exon1:c.T3670C:p.L1224L
NC_045512v2	25242	25242	T	C	exonic	S		nonsynonymous SNV	S:YP_009724390.1:exon1:c.T3680C:p.I1227T
NC_045512v2	25243	25243	A	G	exonic	S		nonsynonymous SNV	S:YP_009724390.1:exon1:c.A3681G:p.I1227M
NC_045512v2	25245	25245	T	C	exonic	S		nonsynonymous SNV	S:YP_009724390.1:exon1:c.T3683C:p.V1228A
NC_045512v2	25246	25246	A	G	exonic	S		synonymous SNV	S:YP_009724390.1:exon1:c.A3684G:p.V1228V
NC_045512v2	25247	25247	A	G	exonic	S		nonsynonymous SNV	S:YP_009724390.1:exon1:c.A3685G:p.M1229V
NC_045512v2	25253	25253	A	G	exonic	S		nonsynonymous SNV	S:YP_009724390.1:exon1:c.A3691G:p.T1231A
NC_045512v2	25255	25255	A	G	exonic	S		synonymous SNV	S:YP_009724390.1:exon1:c.A3693G:p.T1231T
NC_045512v2	25256	25256	A	G	exonic	S		nonsynonymous SNV	S:YP_009724390.1:exon1:c.A3694G:p.I1232V
NC_045512v2	25257	25257	T	C	exonic	S		nonsynonymous SNV	S:YP_009724390.1:exon1:c.T3695C:p.I1232T
NC_045512v2	25258	25258	T	C	exonic	S		synonymous SNV	S:YP_009724390.1:exon1:c.T3696C:p.I1232I
NC_045512v2	25259	25259	A	G	exonic	S		nonsynonymous SNV	S:YP_009724390.1:exon1:c.A3697G:p.M1233V
NC_045512v2	25271	25271	A	G	exonic	S		nonsynonymous SNV	S:YP_009724390.1:exon1:c.A3709G:p.M1237V
NC_045512v2	25274	25274	A	G	exonic	S		nonsynonymous SNV	S:YP_009724390.1:exon1:c.A3712G:p.T1238A
NC_045512v2	25277	25277	A	G	exonic	S		nonsynonymous SNV	S:YP_009724390.1:exon1:c.A3715G:p.S1239G
NC_045512v2	25286	25286	A	G	exonic	S		nonsynonymous SNV	S:YP_009724390.1:exon1:c.A3724G:p.S1242G
NC_045512v2	25295	25295	A	G	exonic	S		nonsynonymous SNV	S:YP_009724390.1:exon1:c.A3733G:p.K1245E
NC_045512v2	25296	25296	A	G	exonic	S		nonsynonymous SNV	S:YP_009724390.1:exon1:c.A3734G:p.K1245R
NC_045512v2	25304	25304	T	C	exonic	S		nonsynonymous SNV	S:YP_009724390.1:exon1:c.T3742C:p.C1248R
NC_045512v2	25306	25306	T	C	exonic	S		synonymous SNV	S:YP_009724390.1:exon1:c.T3744C:p.C1248C
NC_045512v2	25309	25309	T	C	exonic	S		synonymous SNV	S:YP_009724390.1:exon1:c.T3747C:p.S1249S
NC_045512v2	25319	25319	T	C	exonic	S		nonsynonymous SNV	S:YP_009724390.1:exon1:c.T3757C:p.C1253R
NC_045512v2	25325	25325	A	G	exonic	S		nonsynonymous SNV	S:YP_009724390.1:exon1:c.A3763G:p.K1255E
NC_045512v2	25326	25326	A	G	exonic	S		nonsynonymous SNV	S:YP_009724390.1:exon1:c.A3764G:p.K1255R
NC_045512v2	25327	25327	A	G	exonic	S		synonymous SNV	S:YP_009724390.1:exon1:c.A3765G:p.K1255K
NC_045512v2	25328	25328	T	C	exonic	S		nonsynonymous SNV	S:YP_009724390.1:exon1:c.T3766C:p.F1256L
NC_045512v2	25335	25335	A	G	exonic	S		nonsynonymous SNV	S:YP_009724390.1:exon1:c.A3773G:p.E1258G
NC_045512v2	25336	25336	A	G	exonic	S		synonymous SNV	S:YP_009724390.1:exon1:c.A3774G:p.E1258E
NC_045512v2	25341	25341	A	G	exonic	S		nonsynonymous SNV	S:YP_009724390.1:exon1:c.A3779G:p.D1260G
NC_045512v2	25343	25343	T	C	exonic	S		nonsynonymous SNV	S:YP_009724390.1:exon1:c.T3781C:p.S1261P
NC_045512v2	25345	25345	T	C	exonic	S		synonymous SNV	S:YP_009724390.1:exon1:c.T3783C:p.S1261S
NC_045512v2	25347	25347	A	G	exonic	S		nonsynonymous SNV	S:YP_009724390.1:exon1:c.A3785G:p.E1262G
NC_045512v2	25356	25356	A	G	exonic	S		nonsynonymous SNV	S:YP_009724390.1:exon1:c.T3794G:p.L1265R
NC_045512v2	25365	25365	A	G	exonic	S		nonsynonymous SNV	S:YP_009724390.1:exon1:c.T3803G:p.V1268G
NC_045512v2	25371	25371	A	G	exonic	S		stopgain	S:YP_009724390.1:exon1:c.T3809G:p.L1270X
NC_045512v2	25371	25371	T	C	exonic	S		nonsynonymous SNV	S:YP_009724390.1:exon1:c.T3809C:p.L1270S
NC_045512v2	25372	25372	A	G	exonic	S		synonymous SNV	S:YP_009724390.1:exon1:c.A3810G:p.L1270L
NC_045512v2	25375	25375	A	G	exonic	S		nonsynonymous SNV	S:YP_009724390.1:exon1:c.T3813G:p.H1271Q
NC_045512v2	25376	25376	A	G	exonic	S		nonsynonymous SNV	S:YP_009724390.1:exon1:c.T3814G:p.Y1272D
NC_045512v2	25376	25376	T	C	exonic	S		nonsynonymous SNV	S:YP_009724390.1:exon1:c.T3814C:p.Y1272H
NC_045512v2	25377	25377	A	G	exonic	S		nonsynonymous SNV	S:YP_009724390.1:exon1:c.A3815G:p.Y1272C
NC_045512v2	25381	25381	A	G	exonic	S		synonymous SNV	S:YP_009724390.1:exon1:c.A3819G:p.T1273T
NC_045512v2	25383	25383	A	G	exonic	S		synonymous SNV	S:YP_009724390.1:exon1:c.A3821G:p.X1274X
NC_045512v2	25384	25384	A	G	exonic	S		synonymous SNV	S:YP_009724390.1:exon1:c.A3822G:p.X1274X
NC_045512v2	25389	25389	A	G	upstream;downstream	E;ORF3a;S	dist=4;dist=5
NC_045512v2	25391	25391	A	G	upstream;downstream	E;ORF3a;S	dist=2;dist=7
NC_045512v2	25392	25392	A	G	upstream;downstream	E;ORF3a;S	dist=1;dist=8
NC_045512v2	25393	25393	A	G	exonic	ORF3a		nonsynonymous SNV	ORF3a:YP_009724391.1:exon1:c.A1G:p.M1V
NC_045512v2	25399	25399	A	G	exonic	ORF3a		nonsynonymous SNV	ORF3a:YP_009724391.1:exon1:c.T7G:p.L3V
NC_045512v2	25404	25404	T	C	exonic	ORF3a		synonymous SNV	ORF3a:YP_009724391.1:exon1:c.T12C:p.F4F
NC_045512v2	25405	25405	A	G	exonic	ORF3a		nonsynonymous SNV	ORF3a:YP_009724391.1:exon1:c.A13G:p.M5V
NC_045512v2	25420	25420	A	G	exonic	ORF3a		nonsynonymous SNV	ORF3a:YP_009724391.1:exon1:c.A28G:p.I10V
NC_045512v2	25431	25431	A	G	exonic	ORF3a		synonymous SNV	ORF3a:YP_009724391.1:exon1:c.A39G:p.V13V
NC_045512v2	25432	25432	A	G	exonic	ORF3a		nonsynonymous SNV	ORF3a:YP_009724391.1:exon1:c.A40G:p.T14A
NC_045512v2	25442	25442	A	G	exonic	ORF3a		nonsynonymous SNV	ORF3a:YP_009724391.1:exon1:c.A50G:p.Q17R
NC_045512v2	25443	25443	A	G	exonic	ORF3a		synonymous SNV	ORF3a:YP_009724391.1:exon1:c.A51G:p.Q17Q
NC_045512v2	25448	25448	A	G	exonic	ORF3a		nonsynonymous SNV	ORF3a:YP_009724391.1:exon1:c.A56G:p.E19G
NC_045512v2	25449	25449	A	G	exonic	ORF3a		synonymous SNV	ORF3a:YP_009724391.1:exon1:c.A57G:p.E19E
NC_045512v2	25450	25450	A	G	exonic	ORF3a		nonsynonymous SNV	ORF3a:YP_009724391.1:exon1:c.A58G:p.I20V
NC_045512v2	25454	25454	A	G	exonic	ORF3a		nonsynonymous SNV	ORF3a:YP_009724391.1:exon1:c.A62G:p.K21R
NC_045512v2	25474	25474	T	C	exonic	ORF3a		nonsynonymous SNV	ORF3a:YP_009724391.1:exon1:c.T82C:p.F28L
NC_045512v2	25476	25476	T	C	exonic	ORF3a		synonymous SNV	ORF3a:YP_009724391.1:exon1:c.T84C:p.F28F
NC_045512v2	25485	25485	T	C	exonic	ORF3a		synonymous SNV	ORF3a:YP_009724391.1:exon1:c.T93C:p.A31A
NC_045512v2	25496	25496	T	C	exonic	ORF3a		nonsynonymous SNV	ORF3a:YP_009724391.1:exon1:c.T104C:p.I35T
NC_045512v2	25502	25502	T	C	exonic	ORF3a		nonsynonymous SNV	ORF3a:YP_009724391.1:exon1:c.T110C:p.I37T
NC_045512v2	25503	25503	A	G	exonic	ORF3a		nonsynonymous SNV	ORF3a:YP_009724391.1:exon1:c.A111G:p.I37M
NC_045512v2	25506	25506	A	G	exonic	ORF3a		synonymous SNV	ORF3a:YP_009724391.1:exon1:c.A114G:p.Q38Q
NC_045512v2	25518	25518	T	C	exonic	ORF3a		synonymous SNV	ORF3a:YP_009724391.1:exon1:c.T126C:p.P42P
NC_045512v2	25529	25529	T	C	exonic	ORF3a		nonsynonymous SNV	ORF3a:YP_009724391.1:exon1:c.T137C:p.L46P
NC_045512v2	25530	25530	T	C	exonic	ORF3a		synonymous SNV	ORF3a:YP_009724391.1:exon1:c.T138C:p.L46L
NC_045512v2	25532	25532	T	C	exonic	ORF3a		nonsynonymous SNV	ORF3a:YP_009724391.1:exon1:c.T140C:p.I47T
NC_045512v2	25535	25535	T	C	exonic	ORF3a		nonsynonymous SNV	ORF3a:YP_009724391.1:exon1:c.T143C:p.V48A
NC_045512v2	25541	25541	T	C	exonic	ORF3a		nonsynonymous SNV	ORF3a:YP_009724391.1:exon1:c.T149C:p.V50A
NC_045512v2	25547	25547	T	C	exonic	ORF3a		nonsynonymous SNV	ORF3a:YP_009724391.1:exon1:c.T155C:p.L52P
NC_045512v2	25557	25557	T	C	exonic	ORF3a		synonymous SNV	ORF3a:YP_009724391.1:exon1:c.T165C:p.V55V
NC_045512v2	25558	25558	T	C	exonic	ORF3a		nonsynonymous SNV	ORF3a:YP_009724391.1:exon1:c.T166C:p.F56L
NC_045512v2	25560	25560	T	C	exonic	ORF3a		synonymous SNV	ORF3a:YP_009724391.1:exon1:c.T168C:p.F56F
NC_045512v2	25562	25562	A	G	exonic	ORF3a		nonsynonymous SNV	ORF3a:YP_009724391.1:exon1:c.A170G:p.Q57R
NC_045512v2	25569	25569	T	C	exonic	ORF3a		synonymous SNV	ORF3a:YP_009724391.1:exon1:c.T177C:p.A59A
NC_045512v2	25574	25574	A	G	exonic	ORF3a		nonsynonymous SNV	ORF3a:YP_009724391.1:exon1:c.A182G:p.K61R
NC_045512v2	25575	25575	A	G	exonic	ORF3a		synonymous SNV	ORF3a:YP_009724391.1:exon1:c.A183G:p.K61K
NC_045512v2	25576	25576	A	G	exonic	ORF3a		nonsynonymous SNV	ORF3a:YP_009724391.1:exon1:c.A184G:p.I62V
NC_045512v2	25580	25580	T	C	exonic	ORF3a		nonsynonymous SNV	ORF3a:YP_009724391.1:exon1:c.T188C:p.I63T
NC_045512v2	25581	25581	A	G	exonic	ORF3a		nonsynonymous SNV	ORF3a:YP_009724391.1:exon1:c.A189G:p.I63M
NC_045512v2	25582	25582	A	G	exonic	ORF3a		nonsynonymous SNV	ORF3a:YP_009724391.1:exon1:c.A190G:p.T64A
NC_045512v2	25590	25590	A	G	exonic	ORF3a		synonymous SNV	ORF3a:YP_009724391.1:exon1:c.A198G:p.K66K
NC_045512v2	25591	25591	A	G	exonic	ORF3a		nonsynonymous SNV	ORF3a:YP_009724391.1:exon1:c.A199G:p.K67E
NC_045512v2	25592	25592	A	G	exonic	ORF3a		nonsynonymous SNV	ORF3a:YP_009724391.1:exon1:c.A200G:p.K67R
NC_045512v2	25601	25601	A	G	exonic	ORF3a		nonsynonymous SNV	ORF3a:YP_009724391.1:exon1:c.A209G:p.Q70R
NC_045512v2	25602	25602	A	G	exonic	ORF3a		synonymous SNV	ORF3a:YP_009724391.1:exon1:c.A210G:p.Q70Q
NC_045512v2	25605	25605	A	G	exonic	ORF3a		synonymous SNV	ORF3a:YP_009724391.1:exon1:c.A213G:p.L71L
NC_045512v2	25608	25608	A	G	exonic	ORF3a		synonymous SNV	ORF3a:YP_009724391.1:exon1:c.A216G:p.A72A
NC_045512v2	25627	25627	T	C	exonic	ORF3a		nonsynonymous SNV	ORF3a:YP_009724391.1:exon1:c.T235C:p.F79L
NC_045512v2	25631	25631	T	C	exonic	ORF3a		nonsynonymous SNV	ORF3a:YP_009724391.1:exon1:c.T239C:p.V80A
NC_045512v2	25637	25637	A	G	exonic	ORF3a		nonsynonymous SNV	ORF3a:YP_009724391.1:exon1:c.A245G:p.N82S
NC_045512v2	25639	25639	T	C	exonic	ORF3a		synonymous SNV	ORF3a:YP_009724391.1:exon1:c.T247C:p.L83L
NC_045512v2	25645	25645	T	C	exonic	ORF3a		synonymous SNV	ORF3a:YP_009724391.1:exon1:c.T253C:p.L85L
NC_045512v2	25648	25648	T	C	exonic	ORF3a		synonymous SNV	ORF3a:YP_009724391.1:exon1:c.T256C:p.L86L
NC_045512v2	25649	25649	T	C	exonic	ORF3a		nonsynonymous SNV	ORF3a:YP_009724391.1:exon1:c.T257C:p.L86S
NC_045512v2	25651	25651	T	C	exonic	ORF3a		nonsynonymous SNV	ORF3a:YP_009724391.1:exon1:c.T259C:p.F87L
NC_045512v2	25652	25652	T	C	exonic	ORF3a		nonsynonymous SNV	ORF3a:YP_009724391.1:exon1:c.T260C:p.F87S
NC_045512v2	25653	25653	T	C	exonic	ORF3a		synonymous SNV	ORF3a:YP_009724391.1:exon1:c.T261C:p.F87F
NC_045512v2	25655	25655	T	C	exonic	ORF3a		nonsynonymous SNV	ORF3a:YP_009724391.1:exon1:c.T263C:p.V88A
NC_045512v2	25656	25656	A	G	exonic	ORF3a		synonymous SNV	ORF3a:YP_009724391.1:exon1:c.A264G:p.V88V
NC_045512v2	25657	25657	A	G	exonic	ORF3a		nonsynonymous SNV	ORF3a:YP_009724391.1:exon1:c.A265G:p.T89A
NC_045512v2	25662	25662	T	C	exonic	ORF3a		synonymous SNV	ORF3a:YP_009724391.1:exon1:c.T270C:p.V90V
NC_045512v2	25663	25663	T	C	exonic	ORF3a		nonsynonymous SNV	ORF3a:YP_009724391.1:exon1:c.T271C:p.Y91H
NC_045512v2	25673	25673	T	C	exonic	ORF3a		nonsynonymous SNV	ORF3a:YP_009724391.1:exon1:c.T281C:p.L94P
NC_045512v2	25674	25674	T	C	exonic	ORF3a		synonymous SNV	ORF3a:YP_009724391.1:exon1:c.T282C:p.L94L
NC_045512v2	25675	25675	T	C	exonic	ORF3a		synonymous SNV	ORF3a:YP_009724391.1:exon1:c.T283C:p.L95L
NC_045512v2	25676	25676	T	C	exonic	ORF3a		nonsynonymous SNV	ORF3a:YP_009724391.1:exon1:c.T284C:p.L95S
NC_045512v2	25683	25683	T	C	exonic	ORF3a		synonymous SNV	ORF3a:YP_009724391.1:exon1:c.T291C:p.V97V
NC_045512v2	25694	25694	T	C	exonic	ORF3a		nonsynonymous SNV	ORF3a:YP_009724391.1:exon1:c.T302C:p.L101P
NC_045512v2	25711	25711	T	C	exonic	ORF3a		nonsynonymous SNV	ORF3a:YP_009724391.1:exon1:c.T319C:p.Y107H
NC_045512v2	25717	25717	T	C	exonic	ORF3a		nonsynonymous SNV	ORF3a:YP_009724391.1:exon1:c.T325C:p.Y109H
NC_045512v2	25735	25735	T	C	exonic	ORF3a		synonymous SNV	ORF3a:YP_009724391.1:exon1:c.T343C:p.L115L
NC_045512v2	25750	25750	T	C	exonic	ORF3a		nonsynonymous SNV	ORF3a:YP_009724391.1:exon1:c.T358C:p.F120L
NC_045512v2	25773	25773	T	C	exonic	ORF3a		synonymous SNV	ORF3a:YP_009724391.1:exon1:c.T381C:p.L127L
NC_045512v2	25825	25825	T	C	exonic	ORF3a		nonsynonymous SNV	ORF3a:YP_009724391.1:exon1:c.T433C:p.Y145H
NC_045512v2	25832	25832	T	C	exonic	ORF3a		nonsynonymous SNV	ORF3a:YP_009724391.1:exon1:c.T440C:p.L147P
NC_045512v2	25860	25860	T	C	exonic	ORF3a		synonymous SNV	ORF3a:YP_009724391.1:exon1:c.T468C:p.Y156Y
NC_045512v2	25861	25861	T	C	exonic	ORF3a		nonsynonymous SNV	ORF3a:YP_009724391.1:exon1:c.T469C:p.C157R
NC_045512v2	25869	25869	T	C	exonic	ORF3a		synonymous SNV	ORF3a:YP_009724391.1:exon1:c.T477C:p.P159P
NC_045512v2	25870	25870	T	C	exonic	ORF3a		nonsynonymous SNV	ORF3a:YP_009724391.1:exon1:c.T478C:p.Y160H
NC_045512v2	25880	25880	T	C	exonic	ORF3a		nonsynonymous SNV	ORF3a:YP_009724391.1:exon1:c.T488C:p.V163A
NC_045512v2	25884	25884	T	C	exonic	ORF3a		synonymous SNV	ORF3a:YP_009724391.1:exon1:c.T492C:p.T164T
NC_045512v2	25887	25887	T	C	exonic	ORF3a		synonymous SNV	ORF3a:YP_009724391.1:exon1:c.T495C:p.S165S
NC_045512v2	25890	25890	A	G	exonic	ORF3a		synonymous SNV	ORF3a:YP_009724391.1:exon1:c.A498G:p.S166S
NC_045512v2	25893	25893	T	C	exonic	ORF3a		synonymous SNV	ORF3a:YP_009724391.1:exon1:c.T501C:p.I167I
NC_045512v2	25898	25898	T	C	exonic	ORF3a		nonsynonymous SNV	ORF3a:YP_009724391.1:exon1:c.T506C:p.I169T
NC_045512v2	25899	25899	T	C	exonic	ORF3a		synonymous SNV	ORF3a:YP_009724391.1:exon1:c.T507C:p.I169I
NC_045512v2	25900	25900	A	G	exonic	ORF3a		nonsynonymous SNV	ORF3a:YP_009724391.1:exon1:c.A508G:p.T170A
NC_045512v2	25905	25905	A	G	exonic	ORF3a		synonymous SNV	ORF3a:YP_009724391.1:exon1:c.A513G:p.S171S
NC_045512v2	25920	25920	A	G	exonic	ORF3a		synonymous SNV	ORF3a:YP_009724391.1:exon1:c.A528G:p.T176T
NC_045512v2	25921	25921	A	G	exonic	ORF3a		nonsynonymous SNV	ORF3a:YP_009724391.1:exon1:c.A529G:p.S177G
NC_045512v2	25927	25927	A	G	exonic	ORF3a		nonsynonymous SNV	ORF3a:YP_009724391.1:exon1:c.A535G:p.I179V
NC_045512v2	25994	25994	T	C	exonic	ORF3a		nonsynonymous SNV	ORF3a:YP_009724391.1:exon1:c.T602C:p.V201A
NC_045512v2	25997	25997	T	C	exonic	ORF3a		nonsynonymous SNV	ORF3a:YP_009724391.1:exon1:c.T605C:p.V202A
NC_045512v2	26001	26001	A	G	exonic	ORF3a		synonymous SNV	ORF3a:YP_009724391.1:exon1:c.A609G:p.L203L
NC_045512v2	26007	26007	T	C	exonic	ORF3a		synonymous SNV	ORF3a:YP_009724391.1:exon1:c.T615C:p.S205S
NC_045512v2	26008	26008	T	C	exonic	ORF3a		nonsynonymous SNV	ORF3a:YP_009724391.1:exon1:c.T616C:p.Y206H
NC_045512v2	26009	26009	A	G	exonic	ORF3a		nonsynonymous SNV	ORF3a:YP_009724391.1:exon1:c.A617G:p.Y206C
NC_045512v2	26025	26025	T	C	exonic	ORF3a		synonymous SNV	ORF3a:YP_009724391.1:exon1:c.T633C:p.Y211Y
NC_045512v2	26026	26026	T	C	exonic	ORF3a		nonsynonymous SNV	ORF3a:YP_009724391.1:exon1:c.T634C:p.Y212H
NC_045512v2	26027	26027	A	G	exonic	ORF3a		nonsynonymous SNV	ORF3a:YP_009724391.1:exon1:c.A635G:p.Y212C
NC_045512v2	26035	26035	T	C	exonic	ORF3a		nonsynonymous SNV	ORF3a:YP_009724391.1:exon1:c.T643C:p.Y215H
NC_045512v2	26036	26036	A	G	exonic	ORF3a		nonsynonymous SNV	ORF3a:YP_009724391.1:exon1:c.A644G:p.Y215C
NC_045512v2	26040	26040	A	G	exonic	ORF3a		synonymous SNV	ORF3a:YP_009724391.1:exon1:c.A648G:p.S216S
NC_045512v2	26137	26137	A	G	exonic	ORF3a		nonsynonymous SNV	ORF3a:YP_009724391.1:exon1:c.A745G:p.I249V
NC_045512v2	26159	26159	T	C	exonic	ORF3a		nonsynonymous SNV	ORF3a:YP_009724391.1:exon1:c.T767C:p.V256A
NC_045512v2	26160	26160	T	C	exonic	ORF3a		synonymous SNV	ORF3a:YP_009724391.1:exon1:c.T768C:p.V256V
NC_045512v2	26161	26161	A	G	exonic	ORF3a		nonsynonymous SNV	ORF3a:YP_009724391.1:exon1:c.A769G:p.N257D
NC_045512v2	26162	26162	A	G	exonic	ORF3a		nonsynonymous SNV	ORF3a:YP_009724391.1:exon1:c.A770G:p.N257S
NC_045512v2	26168	26168	T	C	exonic	ORF3a		nonsynonymous SNV	ORF3a:YP_009724391.1:exon1:c.T776C:p.V259A
NC_045512v2	26169	26169	A	G	exonic	ORF3a		synonymous SNV	ORF3a:YP_009724391.1:exon1:c.A777G:p.V259V
NC_045512v2	26170	26170	A	G	exonic	ORF3a		nonsynonymous SNV	ORF3a:YP_009724391.1:exon1:c.A778G:p.M260V
NC_045512v2	26175	26175	A	G	exonic	ORF3a		synonymous SNV	ORF3a:YP_009724391.1:exon1:c.A783G:p.E261E
NC_045512v2	26179	26179	A	G	exonic	ORF3a		nonsynonymous SNV	ORF3a:YP_009724391.1:exon1:c.A787G:p.I263V
NC_045512v2	26181	26181	T	C	exonic	ORF3a		synonymous SNV	ORF3a:YP_009724391.1:exon1:c.T789C:p.I263I
NC_045512v2	26182	26182	T	C	exonic	ORF3a		nonsynonymous SNV	ORF3a:YP_009724391.1:exon1:c.T790C:p.Y264H
NC_045512v2	26183	26183	A	G	exonic	ORF3a		nonsynonymous SNV	ORF3a:YP_009724391.1:exon1:c.A791G:p.Y264C
NC_045512v2	26189	26189	A	G	exonic	ORF3a		nonsynonymous SNV	ORF3a:YP_009724391.1:exon1:c.A797G:p.E266G
NC_045512v2	26190	26190	A	G	exonic	ORF3a		synonymous SNV	ORF3a:YP_009724391.1:exon1:c.A798G:p.E266E
NC_045512v2	26203	26203	A	G	exonic	ORF3a		nonsynonymous SNV	ORF3a:YP_009724391.1:exon1:c.A811G:p.T271A
NC_045512v2	26206	26206	A	G	exonic	ORF3a		nonsynonymous SNV	ORF3a:YP_009724391.1:exon1:c.A814G:p.S272G
NC_045512v2	26265	26265	A	G	exonic	E		synonymous SNV	E:YP_009724392.1:exon1:c.A21G:p.E7E
NC_045512v2	26280	26280	A	G	exonic	E		synonymous SNV	E:YP_009724392.1:exon1:c.A36G:p.L12L
NC_045512v2	26283	26283	A	G	exonic	E		nonsynonymous SNV	E:YP_009724392.1:exon1:c.A39G:p.I13M
NC_045512v2	26287	26287	A	G	exonic	E		nonsynonymous SNV	E:YP_009724392.1:exon1:c.A43G:p.N15D
NC_045512v2	26288	26288	A	G	exonic	E		nonsynonymous SNV	E:YP_009724392.1:exon1:c.A44G:p.N15S
NC_045512v2	26290	26290	A	G	exonic	E		nonsynonymous SNV	E:YP_009724392.1:exon1:c.A46G:p.S16G
NC_045512v2	26295	26295	A	G	exonic	E		synonymous SNV	E:YP_009724392.1:exon1:c.A51G:p.V17V
NC_045512v2	26319	26319	A	G	exonic	E		synonymous SNV	E:YP_009724392.1:exon1:c.A75G:p.V25V
NC_045512v2	26323	26323	A	G	exonic	E		nonsynonymous SNV	E:YP_009724392.1:exon1:c.T79G:p.L27V
NC_045512v2	26323	26323	T	C	exonic	E		synonymous SNV	E:YP_009724392.1:exon1:c.T79C:p.L27L
NC_045512v2	26328	26328	A	G	exonic	E		synonymous SNV	E:YP_009724392.1:exon1:c.A84G:p.L28L
NC_045512v2	26330	26330	A	G	exonic	E		nonsynonymous SNV	E:YP_009724392.1:exon1:c.T86G:p.V29G
NC_045512v2	26336	26336	A	G	exonic	E		nonsynonymous SNV	E:YP_009724392.1:exon1:c.T92G:p.L31R
NC_045512v2	26345	26345	T	C	exonic	E		nonsynonymous SNV	E:YP_009724392.1:exon1:c.T101C:p.L34P
NC_045512v2	26346	26346	T	C	exonic	E		synonymous SNV	E:YP_009724392.1:exon1:c.T102C:p.L34L
NC_045512v2	26349	26349	A	G	exonic	E		synonymous SNV	E:YP_009724392.1:exon1:c.T105G:p.T35T
NC_045512v2	26359	26359	T	C	exonic	E		synonymous SNV	E:YP_009724392.1:exon1:c.T115C:p.L39L
NC_045512v2	26368	26368	T	C	exonic	E		nonsynonymous SNV	E:YP_009724392.1:exon1:c.T124C:p.Y42H
NC_045512v2	26379	26379	T	C	exonic	E		synonymous SNV	E:YP_009724392.1:exon1:c.T135C:p.N45N
NC_045512v2	26381	26381	T	C	exonic	E		nonsynonymous SNV	E:YP_009724392.1:exon1:c.T137C:p.I46T
NC_045512v2	26384	26384	T	C	exonic	E		nonsynonymous SNV	E:YP_009724392.1:exon1:c.T140C:p.V47A
NC_045512v2	26385	26385	T	C	exonic	E		synonymous SNV	E:YP_009724392.1:exon1:c.T141C:p.V47V
NC_045512v2	26397	26397	T	C	exonic	E		synonymous SNV	E:YP_009724392.1:exon1:c.T153C:p.L51L
NC_045512v2	26400	26400	A	G	exonic	E		synonymous SNV	E:YP_009724392.1:exon1:c.A156G:p.V52V
NC_045512v2	26401	26401	A	G	exonic	E		nonsynonymous SNV	E:YP_009724392.1:exon1:c.A157G:p.K53E
NC_045512v2	26409	26409	T	C	exonic	E		synonymous SNV	E:YP_009724392.1:exon1:c.T165C:p.S55S
NC_045512v2	26410	26410	T	C	exonic	E		nonsynonymous SNV	E:YP_009724392.1:exon1:c.T166C:p.F56L
NC_045512v2	26414	26414	A	G	exonic	E		nonsynonymous SNV	E:YP_009724392.1:exon1:c.A170G:p.Y57C
NC_045512v2	26419	26419	T	C	exonic	E		nonsynonymous SNV	E:YP_009724392.1:exon1:c.T175C:p.Y59H
NC_045512v2	26420	26420	A	G	exonic	E		nonsynonymous SNV	E:YP_009724392.1:exon1:c.A176G:p.Y59C
NC_045512v2	26431	26431	A	G	exonic	E		nonsynonymous SNV	E:YP_009724392.1:exon1:c.A187G:p.K63E
NC_045512v2	26434	26434	A	G	exonic	E		nonsynonymous SNV	E:YP_009724392.1:exon1:c.A190G:p.N64D
NC_045512v2	26442	26442	T	C	exonic	E		synonymous SNV	E:YP_009724392.1:exon1:c.T198C:p.N66N
NC_045512v2	26445	26445	T	C	exonic	E		synonymous SNV	E:YP_009724392.1:exon1:c.T201C:p.S67S
NC_045512v2	26448	26448	T	C	exonic	E		synonymous SNV	E:YP_009724392.1:exon1:c.T204C:p.S68S
NC_045512v2	26449	26449	A	G	exonic	E		nonsynonymous SNV	E:YP_009724392.1:exon1:c.A205G:p.R69G
NC_045512v2	26462	26462	T	C	exonic	E		nonsynonymous SNV	E:YP_009724392.1:exon1:c.T218C:p.L73P
NC_045512v2	26470	26470	T	C	exonic	E		stoploss	E:YP_009724392.1:exon1:c.T226C:p.X76Q
NC_045512v2	26471	26471	A	G	exonic	E		synonymous SNV	E:YP_009724392.1:exon1:c.A227G:p.X76X
NC_045512v2	26473	26473	A	G	upstream;downstream	M;ORF6;ORF7a;E;ORF3a	dist=50;dist=1
NC_045512v2	26479	26479	T	C	upstream;downstream	M;ORF6;ORF7a;E;ORF3a	dist=44;dist=7
NC_045512v2	26480	26480	A	G	upstream;downstream	M;ORF6;ORF7a;E;ORF3a	dist=43;dist=8
NC_045512v2	26481	26481	A	G	upstream;downstream	M;ORF6;ORF7a;E;ORF3a	dist=42;dist=9
NC_045512v2	26482	26482	A	G	upstream;downstream	M;ORF6;ORF7a;E;ORF3a	dist=41;dist=10
NC_045512v2	26483	26483	T	C	upstream;downstream	M;ORF6;ORF7a;E;ORF3a	dist=40;dist=11
NC_045512v2	26484	26484	A	G	upstream;downstream	M;ORF6;ORF7a;E;ORF3a	dist=39;dist=12
NC_045512v2	26487	26487	A	G	upstream;downstream	M;ORF6;ORF7a;E;ORF3a	dist=36;dist=15
NC_045512v2	26492	26492	A	G	upstream;downstream	M;ORF6;ORF7a;E;ORF3a	dist=31;dist=20
NC_045512v2	26510	26510	T	C	upstream;downstream	M;ORF6;ORF7a;E;ORF3a	dist=13;dist=38
NC_045512v2	26511	26511	T	C	upstream;downstream	M;ORF6;ORF7a;E;ORF3a	dist=12;dist=39
NC_045512v2	26513	26513	A	G	upstream;downstream	M;ORF6;ORF7a;E;ORF3a	dist=10;dist=41
NC_045512v2	26514	26514	A	G	upstream;downstream	M;ORF6;ORF7a;E;ORF3a	dist=9;dist=42
NC_045512v2	26519	26519	A	G	upstream;downstream	M;ORF6;ORF7a;E;ORF3a	dist=4;dist=47
NC_045512v2	26523	26523	A	G	exonic	M		nonsynonymous SNV	M:YP_009724393.1:exon1:c.A1G:p.M1V
NC_045512v2	26536	26536	A	G	exonic	M		nonsynonymous SNV	M:YP_009724393.1:exon1:c.A14G:p.N5S
NC_045512v2	26540	26540	T	C	exonic	M		synonymous SNV	M:YP_009724393.1:exon1:c.T18C:p.G6G
NC_045512v2	26543	26543	T	C	exonic	M		synonymous SNV	M:YP_009724393.1:exon1:c.T21C:p.T7T
NC_045512v2	26545	26545	T	C	exonic	M		nonsynonymous SNV	M:YP_009724393.1:exon1:c.T23C:p.I8T
NC_045512v2	26546	26546	T	C	exonic	M		synonymous SNV	M:YP_009724393.1:exon1:c.T24C:p.I8I
NC_045512v2	26551	26551	T	C	exonic	M		nonsynonymous SNV	M:YP_009724393.1:exon1:c.T29C:p.V10A
NC_045512v2	26552	26552	T	C	exonic	M		synonymous SNV	M:YP_009724393.1:exon1:c.T30C:p.V10V
NC_045512v2	26555	26555	A	G	exonic	M		synonymous SNV	M:YP_009724393.1:exon1:c.A33G:p.E11E
NC_045512v2	26561	26561	T	C	exonic	M		synonymous SNV	M:YP_009724393.1:exon1:c.T39C:p.L13L
NC_045512v2	26562	26562	A	G	exonic	M		nonsynonymous SNV	M:YP_009724393.1:exon1:c.A40G:p.K14E
NC_045512v2	26565	26565	A	G	exonic	M		nonsynonymous SNV	M:YP_009724393.1:exon1:c.A43G:p.K15E
NC_045512v2	26584	26584	A	G	exonic	M		nonsynonymous SNV	M:YP_009724393.1:exon1:c.A62G:p.N21S
NC_045512v2	26588	26588	A	G	exonic	M		synonymous SNV	M:YP_009724393.1:exon1:c.A66G:p.L22L
NC_045512v2	26591	26591	A	G	exonic	M		synonymous SNV	M:YP_009724393.1:exon1:c.A69G:p.V23V
NC_045512v2	26592	26592	A	G	exonic	M		nonsynonymous SNV	M:YP_009724393.1:exon1:c.A70G:p.I24V
NC_045512v2	26594	26594	A	G	exonic	M		nonsynonymous SNV	M:YP_009724393.1:exon1:c.A72G:p.I24M
NC_045512v2	26603	26603	A	G	exonic	M		synonymous SNV	M:YP_009724393.1:exon1:c.A81G:p.L27L
NC_045512v2	26626	26626	T	C	exonic	M		nonsynonymous SNV	M:YP_009724393.1:exon1:c.T104C:p.L35P
NC_045512v2	26627	26627	A	G	exonic	M		synonymous SNV	M:YP_009724393.1:exon1:c.A105G:p.L35L
NC_045512v2	26629	26629	A	G	exonic	M		nonsynonymous SNV	M:YP_009724393.1:exon1:c.A107G:p.Q36R
NC_045512v2	26630	26630	A	G	exonic	M		synonymous SNV	M:YP_009724393.1:exon1:c.A108G:p.Q36Q
NC_045512v2	26637	26637	T	C	exonic	M		nonsynonymous SNV	M:YP_009724393.1:exon1:c.T115C:p.Y39H
NC_045512v2	26646	26646	A	G	exonic	M		nonsynonymous SNV	M:YP_009724393.1:exon1:c.A124G:p.R42G
NC_045512v2	26650	26650	A	G	exonic	M		nonsynonymous SNV	M:YP_009724393.1:exon1:c.A128G:p.N43S
NC_045512v2	26652	26652	A	G	exonic	M		nonsynonymous SNV	M:YP_009724393.1:exon1:c.A130G:p.R44G
NC_045512v2	26664	26664	A	G	exonic	M		nonsynonymous SNV	M:YP_009724393.1:exon1:c.A142G:p.I48V
NC_045512v2	26666	26666	A	G	exonic	M		nonsynonymous SNV	M:YP_009724393.1:exon1:c.A144G:p.I48M
NC_045512v2	26667	26667	A	G	exonic	M		nonsynonymous SNV	M:YP_009724393.1:exon1:c.A145G:p.I49V
NC_045512v2	26669	26669	T	C	exonic	M		synonymous SNV	M:YP_009724393.1:exon1:c.T147C:p.I49I
NC_045512v2	26670	26670	A	G	exonic	M		nonsynonymous SNV	M:YP_009724393.1:exon1:c.A148G:p.K50E
NC_045512v2	26671	26671	A	G	exonic	M		nonsynonymous SNV	M:YP_009724393.1:exon1:c.A149G:p.K50R
NC_045512v2	26675	26675	A	G	exonic	M		synonymous SNV	M:YP_009724393.1:exon1:c.A153G:p.L51L
NC_045512v2	26676	26676	A	G	exonic	M		nonsynonymous SNV	M:YP_009724393.1:exon1:c.A154G:p.I52V
NC_045512v2	26691	26691	T	C	exonic	M		synonymous SNV	M:YP_009724393.1:exon1:c.T169C:p.L57L
NC_045512v2	26692	26692	T	C	exonic	M		nonsynonymous SNV	M:YP_009724393.1:exon1:c.T170C:p.L57S
NC_045512v2	26693	26693	A	G	exonic	M		synonymous SNV	M:YP_009724393.1:exon1:c.A171G:p.L57L
NC_045512v2	26702	26702	A	G	exonic	M		synonymous SNV	M:YP_009724393.1:exon1:c.A180G:p.V60V
NC_045512v2	26703	26703	A	G	exonic	M		nonsynonymous SNV	M:YP_009724393.1:exon1:c.A181G:p.T61A
NC_045512v2	26708	26708	A	G	exonic	M		synonymous SNV	M:YP_009724393.1:exon1:c.A186G:p.L62L
NC_045512v2	26734	26734	A	G	exonic	M		nonsynonymous SNV	M:YP_009724393.1:exon1:c.A212G:p.Y71C
NC_045512v2	26738	26738	A	G	exonic	M		synonymous SNV	M:YP_009724393.1:exon1:c.A216G:p.R72R
NC_045512v2	26739	26739	A	G	exonic	M		nonsynonymous SNV	M:YP_009724393.1:exon1:c.A217G:p.I73V
NC_045512v2	26741	26741	A	G	exonic	M		nonsynonymous SNV	M:YP_009724393.1:exon1:c.A219G:p.I73M
NC_045512v2	26742	26742	A	G	exonic	M		nonsynonymous SNV	M:YP_009724393.1:exon1:c.A220G:p.N74D
NC_045512v2	26743	26743	A	G	exonic	M		nonsynonymous SNV	M:YP_009724393.1:exon1:c.A221G:p.N74S
NC_045512v2	26760	26760	A	G	exonic	M		nonsynonymous SNV	M:YP_009724393.1:exon1:c.A238G:p.I80V
NC_045512v2	26766	26766	A	G	exonic	M		nonsynonymous SNV	M:YP_009724393.1:exon1:c.A244G:p.I82V
NC_045512v2	26771	26771	A	G	exonic	M		synonymous SNV	M:YP_009724393.1:exon1:c.A249G:p.A83A
NC_045512v2	26772	26772	A	G	exonic	M		nonsynonymous SNV	M:YP_009724393.1:exon1:c.A250G:p.M84V
[truncated: 1,019 more rows]
